# Supplementary material for: Comparative Proteomic Analysis of Extracellular Vesicles from Donkey Colostrum and Mature Milk
Source: Metabolites. 2025 Sep 18;15(9):619. doi: 10.3390/metabo15090619 (PMC12472028; doi:10.3390/metabo15090619)
Supplement: Supplementary file 1 [file metabolites-15-00619-s001.zip]

Archive with 3 entries (3 files):
- Figure S1.pdf
- supplementary-Table S1.xlsx
- supplementary-Table S2.xlsx
