# Supplementary material for: Comparative Proteomic Analysis of Extracellular Vesicles from Donkey Colostrum and Mature Milk
Source: Metabolites. 2025 Sep 18;15(9):619. doi: 10.3390/metabo15090619 (PMC12472028; doi:10.3390/metabo15090619)
Supplement: Supplementary file 1 [file metabolites-15-00619-s001.zip › supplementary-Table S1.xlsx]

## Sheet: Foglio1
Table S1. List of identified and differentially abundant protein species detected in the extracellular vesicles from donkey colostrum and mature milk. In green Up-regulated protein [Abundance ratios Donkey Colostrum (DC)/ Donkey mature milk (DMM) >1,5]; in light blue Down-regulated protein [Abundance ratios Donkey Colostrum (DC)/ Donkey mature milk (DMM) >0,66]; in orange Abundance Ratio P-Value:…
Accession	Description	Gene Name	Gene Name Human	Coverage [%]	# Peptides	# PSMs	# Unique Peptides	Abundance Ratio: (DC)/(DMM)	Abundance Ratio P-Value: (DC)/(DMM)	Abundance Ratio Adj. P-Value: (DC)/(DMM)	Modifications
A0A9L0J9Y8	Immunoglobulin J chain OS=Equus asinus OX=9793 GN=JCHAIN PE=4 SV=1	JCHAIN	JCHAIN	32	10	2424	10	0.5	2.0776e-09	3.7199e-07
P0DUB1	Polymeric immunoglobulin receptor OS=Equus asinus OX=9793 GN=PIGR PE=1 SV=1	PIGR	PIGR	58	41	4557	2	0.415	1.71736e-07	1.43495e-05	Phospho [T569; S571; S575; S576]
A0A8C4PI07	Immunoglobulin heavy constant mu OS=Equus asinus asinus OX=83772 GN=IGHM PE=4 SV=1	IGHM	IGHM	63	28	5549	28	0.539	3.1872e-07	2.60519e-05	Phospho [T206]
A0A9L0K1P6	Ig-like domain-containing protein OS=Equus asinus OX=9793 PE=4 SV=1	LOC100630636	IGG	51	8	1055	3	0.535	3.68242e-07	2.94594e-05
A0A8C4LAK7	Ig-like domain-containing protein OS=Equus asinus OX=9793 PE=4 SV=2	IGHA	IGHA	73	11	1368	2	0.284	3.12227e-06	0.000209638
P0DUB3	Immunoglobulin heavy constant alpha (Fragment) OS=Equus asinus OX=9793 GN=IGHA PE=1 SV=1	IGHA	IGHA	81	23	2978	14	0.37	1.52477e-05	0.000502907
A0A8C4L0F9	Cystatin domain-containing protein OS=Equus asinus OX=9793 GN=CST3 PE=3 SV=1	CST3	CST3	44	4	21	4	0.449	2.75196e-05	0.000869033
A0A8C4N317	Cadherin-1 OS=Equus asinus asinus OX=83772 GN=CDH1 PE=4 SV=1	CDH1	CDH1	3	3	26	3	0.426	6.60109e-05	0.0015809
A0A8C4MI51	Ig-like domain-containing protein OS=Equus asinus asinus OX=83772 PE=4 SV=1	LOC100630636	IGHA	29	5	505	4	0.431	7.50177e-05	0.00163992
A0A9L0III6	Fatty acid binding protein 3 OS=Equus asinus OX=9793 GN=FABP3 PE=3 SV=1	FABP3	FABP3	40	9	263	9	0.391	0.0002652	0.00408669
A0A8C4MWT4	Transforming growth factor-beta-induced protein ig-h3 OS=Equus asinus OX=9793 GN=TGFBI PE=4 SV=1	TGFBI	TGFBI	51	26	136	26	0.337	0.000334185	0.00478043
A0A9L0JH31	Lipoprotein lipase OS=Equus asinus OX=9793 GN=LPL PE=3 SV=1	LPL	LPL	29	9	110	9	0.609	0.000739322	0.00847515
A0A9L0J604	Ig-like domain-containing protein OS=Equus asinus OX=9793 PE=4 SV=1	IGHM	IGHM	18	2	17	2	0.66	0.000869715	0.00956178
A0A8C4LF88	BPI fold containing family A member 2 OS=Equus asinus OX=9793 GN=BPIFA2 PE=3 SV=2	BPIFA2	BPIFA2	25	6	10	6	0.504	0.00110617	0.0105563
A0A8C4MAP6	Cystatin A OS=Equus asinus asinus OX=83772 GN=CSTA PE=3 SV=1	CSTA	CSTA	32	4	13	4	0.573	0.00140295	0.0125597
A0A9L0JRF2	Glutathione S-transferase OS=Equus asinus OX=9793 GN=LOC106827032 PE=3 SV=1	LOC106827032	GST	23	6	29	6	0.569	0.00201775	0.0160213
A0A8C4MGD2	Ig-like domain-containing protein OS=Equus asinus OX=9793 PE=4 SV=2	LOC100630636	IGHA	54	8	1179	2	0.626	0.00287842	0.020382
A0A8C4LNW0	Granulin precursor OS=Equus asinus OX=9793 GN=GRN PE=3 SV=1	GRN	GRN	22	7	35	7	0.65	0.00378425	0.0247457
A0A8C4LPD6	Phosphoglucomutase-1 OS=Equus asinus OX=9793 GN=PGM1 PE=3 SV=2	PGM1	PGM1	25	14	35	14	0.598	0.00390206	0.0250174
A0A9L0JAX3	Secreted phosphoprotein 1 OS=Equus asinus OX=9793 GN=SPP1 PE=4 SV=1	SPP1	SPP1	44	14	357	14	0.546	0.00503302	0.0266162	Phospho [T59; S61; S62; T65; T184; T189; S190; S194; S218; S274; S279]
A0A8C4MNG7	Ig-like domain-containing protein OS=Equus asinus OX=9793 PE=4 SV=2	LOC123287929	IGHA	11	2	10	2	0.484	0.00850358	0.0370063
A0A9L0IWC2	Extracellular matrix protein 2 OS=Equus asinus OX=9793 GN=ECM2 PE=4 SV=1	ECM2	ECM2	3	2	5	2	0.543	0.0147575	0.0564478
A0A8C4PV87	Collagen type XV alpha 1 chain OS=Equus asinus asinus OX=83772 GN=COL15A1 PE=4 SV=1	COL15A1	COL15A1	3	4	9	4	0.345	0.0196266	0.0694877
A0A8C4KRV4	Cathepsin D OS=Equus asinus OX=9793 GN=CTSD PE=3 SV=2	CTSD	CTSD	19	6	20	6	0.596	0.0224143	0.0755424
A0A8C4L437	Caspase 14 OS=Equus asinus OX=9793 GN=CASP14 PE=3 SV=1	CASP14	CASP14	6	2	5	2	0.618	0.0299061	0.0940193
A0A8C4LIK6	Ig-like domain-containing protein OS=Equus asinus asinus OX=83772 PE=4 SV=1	LOC100630636	IGHA	16	2	7	2	0.404	0.0429583	0.12473
A0A9L0IBN9	Uncharacterized protein OS=Equus asinus OX=9793 PE=3 SV=1	LOC123288213	IGHM	27	16	73	11	0.606	0.0625717	0.166151
A0A8C4LI70	Lactotransferrin OS=Equus asinus OX=9793 GN=LTF PE=3 SV=2	LTF	DMBT1	72	45	453	43	0.481	0.0639513	0.168623
A0A8C4LA72	Jacalin-type lectin domain-containing protein OS=Equus asinus OX=9793 PE=4 SV=2	ZG16B	DMBT1	11	2	6	2	0.534	0.15589	0.298293
A0A8C4KR62	Glycosyl hydrolases family 22 (GH22) domain-containing protein OS=Equus asinus OX=9793 GN=LOC106836861 PE=3 SV=1	LOC106836861	IGLV4-3	66	10	1013	10	0.475	0.270297	0.436938
A0A9L0IJJ5	Scavenger receptor cysteine-rich domain-containing protein DMBT1 OS=Equus asinus OX=9793 PE=3 SV=1	DMBT1	SERPINA1	11	5	24	4	0.657	0.277609	0.441544
A0A8C4KWV0	Lactose synthase B protein OS=Equus asinus OX=9793 GN=LALBA PE=3 SV=2	LALBA	IGLV4-4	48	13	1276	13	0.384	0.335283	0.500568
A0A8C4KQR2	Lipopolysaccharide-binding protein OS=Equus asinus OX=9793 GN=LBP PE=3 SV=2	LBP	GNAQ	8	4	8	4	0.639	0.378349	0.536828
A0A8C4PIQ3	Jacalin-type lectin domain-containing protein OS=Equus asinus OX=9793 PE=4 SV=1	ZG16B	IGHM	11	2	7	2	0.632	0.404971	0.556946
A0A8C4M3K2	DnaJ homolog subfamily C member 3 OS=Equus asinus OX=9793 GN=DNAJC3 PE=4 SV=2	DNAJC3	IGHM	19	6	10	6	0.628	0.602912	0.735783
A0A9L0ITJ8	Tetraspanin OS=Equus asinus OX=9793 GN=TSPAN6 PE=3 SV=1	TSPAN6	TNFSF13	24	8	61	8	0.673	0.000634315	0.0075715
A0A8C4MGY1	Ig-like domain-containing protein OS=Equus asinus OX=9793 PE=4 SV=2		IGH	46	3	30	3	0.683	0.159539	0.303972
A0A9L0K6S3	Beta-casein OS=Equus asinus OX=9793 GN=CSN2 PE=3 SV=1	CSN2	CD14	56	11	1221	1	0.684	0.0337888	0.103626
A0A8C4L4U8	Charged multivesicular body protein 5 OS=Equus asinus asinus OX=83772 GN=CHMP5 PE=3 SV=1	CHMP5	APOA2	34	6	13	6	0.685	0.0657953	0.171918
D2EC27	Beta-casein OS=Equus asinus OX=9793 GN=csn2 PE=3 SV=1	csn2	CSN2	56	11	1453	1	0.686	0.0274736	0.0876916
A0A8C4L7D7	Polymeric immunoglobulin receptor OS=Equus asinus OX=9793 GN=PIGR PE=4 SV=2	PIGR	CAPN5	58	40	5207	1	0.693	0.0381728	0.113829
A0A9L0IQN5	Sushi domain-containing protein OS=Equus asinus OX=9793 GN=CD55 PE=4 SV=1	CD55	OLFM4	34	16	243	16	0.695	0.00903807	0.0390162
A0A9L0IRH4	Keratin, type I cytoskeletal 19 OS=Equus asinus OX=9793 GN=KRT19 PE=3 SV=1	KRT19	GST	17	10	177	2	0.697	0.908495	0.939047	Phospho [S86; S96; S99; S104; S118]
A0A8C4MAY2	L-lactate dehydrogenase OS=Equus asinus OX=9793 GN=LDHB PE=3 SV=1	LDHB	ZG16B	16	5	10	5	0.702	0.749353	0.839811
A0A9L0IJC6	Calcium-transporting ATPase OS=Equus asinus OX=9793 GN=ATP2B2 PE=3 SV=1	ATP2B2	IGHM	6	5	10	5	0.711	0.641558	0.763501
A0A8C4LGT3	long-chain-fatty-acid--CoA ligase OS=Equus asinus OX=9793 GN=ACSL4 PE=3 SV=2	ACSL4	IGHM	13	8	15	6	0.714	0.151484	0.2912
A0A9L0JQI2	Complement factor I OS=Equus asinus OX=9793 GN=CFI PE=4 SV=1	CFI	RPL27A	10	4	6	4	0.715	0.212818	0.365386
A0A9L0K222	Immunoglobulin V-set domain-containing protein OS=Equus asinus OX=9793 PE=4 SV=1	LOC123287929	IGHE	6	2	27	2	0.717	0.13073	0.264413
A0A9L0JNY9	Rho GDP-dissociation inhibitor 1 OS=Equus asinus OX=9793 GN=ARHGDIA PE=3 SV=1	ARHGDIA	CSMD3 - CUB	18	4	11	4	0.718	0.235151	0.394015
A0A8C4MRH2	Carboxylic ester hydrolase OS=Equus asinus OX=9793 GN=BCHE PE=3 SV=2	BCHE	ALDH1L1	3	2	4	2	0.73	0.0393145	0.116304
A0A8C4M8Y2	Alpha-2-HS-glycoprotein OS=Equus asinus asinus OX=83772 GN=AHSG PE=4 SV=1	AHSG	SMIM22	13	5	20	5	0.732	0.119851	0.250774
A0A9L0I7S6	Pentraxin family member OS=Equus asinus OX=9793 GN=CRP PE=3 SV=1	CRP	ZG16B	43	9	66	9	0.735	0.753114	0.84252
A0A9L0JS26	IST1 homolog OS=Equus asinus OX=9793 GN=IST1 PE=3 SV=1	IST1	EIF3E, EIF3S6, INT6	15	7	30	7	0.735	0.0665898	0.172824
A0A9L0IFU3	Charged multivesicular body protein 1B OS=Equus asinus OX=9793 PE=3 SV=1	LOC106838359	YWHAZ	17	5	13	5	0.736	0.126463	0.258515
A0A9L0J4M7	Histidine-rich glycoprotein OS=Equus asinus OX=9793 GN=HRG PE=4 SV=1	HRG	YWHAE	11	5	11	5	0.737	0.148745	0.287845
A0A9L0JTJ0	Perilipin 2 OS=Equus asinus OX=9793 GN=PLIN2 PE=3 SV=1	PLIN2	C3	49	22	260	22	0.737	0.016099	0.058542
A0A8C4PF39	Apolipoprotein D OS=Equus asinus OX=9793 GN=APOD PE=3 SV=2	APOD	YWHAB	24	5	51	5	0.738	0.239415	0.399506
A0A9L0K678	mannose-1-phosphate guanylyltransferase OS=Equus asinus OX=9793 GN=GMPPB PE=3 SV=1	GMPPB	YKT6	4	2	7	2	0.74	0.516336	0.663962
A0A8C4LMC7	Keratin, type II cytoskeletal 1 OS=Equus asinus OX=9793 GN=KRT1 PE=3 SV=2	KRT1	PIGR	13	8	808	2	0.75	0.00832185	0.0363738
A0A9L0IDN0	Ras-related protein Rab-3 OS=Equus asinus OX=9793 GN=RAB3D PE=3 SV=1	RAB3D	YES1	17	4	10	2	0.762	0.159666	0.303972
A0A9L0IRS3	Monocyte differentiation antigen CD14 OS=Equus asinus OX=9793 GN=CD14 PE=4 SV=1	CD14	HAPLN3	28	9	61	9	0.763	0.0199633	0.0704146
A0A8C4MRM8	Charged multivesicular body protein 2A OS=Equus asinus OX=9793 GN=CHMP2A PE=3 SV=2	CHMP2A	WDR1	13	4	12	4	0.764	0.111811	0.240234
A0A8C4LMB6	Ras-related protein Rab-18 OS=Equus asinus asinus OX=83772 GN=RAB18 PE=4 SV=1	RAB18	TSPAN6	44	8	54	8	0.768	0.000558173	0.00718744
A0A8C4LTH4	Aldehyde dehydrogenase domain-containing protein OS=Equus asinus OX=9793 GN=ALDH9A1 PE=3 SV=1	ALDH9A1	VPS4A	18	9	28	9	0.768	0.17973	0.325837
A0A8C4PS80	Chordin like 2 OS=Equus asinus OX=9793 GN=CHRDL2 PE=4 SV=2	CHRDL2	TXN	19	6	14	6	0.774	0.558852	0.698797
A0A8C4L2C6	Peroxiredoxin-1 OS=Equus asinus OX=9793 GN=PRDX1 PE=3 SV=1	PRDX1	TUBA1C	37	7	38	6	0.775	0.863137	0.918855
A0A9L0JZQ1	Long-chain-fatty-acid--CoA ligase OS=Equus asinus OX=9793 GN=ACSL1 PE=3 SV=1	ACSL1	SMPDL3B	25	16	34	16	0.79	0.00162635	0.0138351
A0A9L0K4R2	Serum amyloid A protein OS=Equus asinus OX=9793 PE=3 SV=1	LOC123279012	TTR	36	7	811	3	0.795	0.597513	0.731331
A0A9L0JCG3	Tumor protein D52 OS=Equus asinus OX=9793 GN=TPD52 PE=3 SV=1	TPD52	TPM1	12	3	3	3	0.796	0.395999	0.547868
A0A9L0JT92	Heme-binding protein 1 OS=Equus asinus OX=9793 GN=HEBP1 PE=3 SV=1	HEBP1	TSPAN14	42	6	7	6	0.796	0.314461	0.481226
A0A9L0IIG1	TNF superfamily member 13 OS=Equus asinus OX=9793 GN=TNFSF13 PE=3 SV=1	TNFSF13	ACTB	9	2	8	2	0.799	0.0462842	0.132241
A0A8C4N5V1	Guanine nucleotide-binding protein G(s) subunit alpha OS=Equus asinus asinus OX=83772 PE=3 SV=1		TPI1	7	7	16	6	0.8	0.366901	0.52836
A0A9L0KAI1	small monomeric GTPase OS=Equus asinus OX=9793 GN=RAP1A PE=4 SV=1	RAP1A	TPD52	41	6	62	2	0.8	0.591657	0.728849
A0A8C4LVA2	Angiotensinogen OS=Equus asinus OX=9793 GN=AGT PE=3 SV=2	AGT	TOR2A	7	3	7	3	0.81	0.888727	0.932092
A0A8C4L4T1	Lactoperoxidase OS=Equus asinus OX=9793 GN=LPO PE=4 SV=1	LPO	TMT1A	4	3	4	3	0.816	0.986052	0.987103
A0A8C4M2T3	GTPase KRas OS=Equus asinus OX=9793 GN=KRAS PE=4 SV=2	KRAS	TMBIM1	33	4	12	4	0.829	0.487737	0.634565
A0A8C4M3D0	Desmoplakin OS=Equus asinus OX=9793 GN=DSP PE=3 SV=2	DSP	THBS4	5	17	58	17	0.834	0.446957	0.59913
A0A8C4LZ03	Apolipoprotein A-II OS=Equus asinus asinus OX=83772 PE=3 SV=1	APOA2	TF	42	8	91	8	0.835	0.12215	0.253748
A0A8C4LFI2	Guanine nucleotide-binding protein subunit gamma OS=Equus asinus OX=9793 GN=GNG12 PE=3 SV=1	GNG12	TF	67	4	11	4	0.839	0.779031	0.859455
A0A9L0IZ44	Membrane cofactor protein OS=Equus asinus OX=9793 GN=LOC106840878 PE=4 SV=1	LOC106840878	TCN2	9	3	6	2	0.842	0.958079	0.971053
A0A8C4LAQ1	Junction plakoglobin OS=Equus asinus OX=9793 GN=JUP PE=3 SV=2	JUP	TC2N	17	12	25	12	0.847	0.56557	0.705322
A0A8C4MFR8	Milk fat globule EGF and factor V/VIII domain containing OS=Equus asinus OX=9793 GN=MFGE8 PE=4 SV=2	MFGE8	STXBP2	75	33	2874	1	0.854	0.153925	0.294684
A0A9L0JZL7	Methanethiol oxidase OS=Equus asinus OX=9793 PE=3 SV=1	LOC106846504	STX3	11	5	7	5	0.866	0.853275	0.91223
A0A9L0I5F9	Fetuin B OS=Equus asinus OX=9793 GN=FETUB PE=4 SV=1	FETUB	STK26	15	6	18	6	0.868	0.196442	0.349561
A0A8C4L515	Aldo-keto reductase family 1 member A1 OS=Equus asinus OX=9793 GN=AKR1A1 PE=3 SV=2	AKR1A1	SND1	13	4	10	4	0.872	0.340402	0.505356
A0A8C4LFL5	Tetraspanin OS=Equus asinus OX=9793 GN=CD151 PE=3 SV=2	CD151	SNAP23	13	4	8	4	0.875	0.666956	0.779047
A0A8C4M5X5	Synaptosomal-associated protein OS=Equus asinus OX=9793 GN=SNAP23 PE=3 SV=1	SNAP23	SLC5A1	37	6	18	6	0.877	0.140314	0.2768
P13613	Beta-lactoglobulin-1 OS=Equus asinus OX=9793 GN=LGB1 PE=1 SV=1	LGB1	SLC44A2	73	13	2846	2	0.879	0.275789	0.439392
A0A8C4LH11	Peptidyl-prolyl cis-trans isomerase OS=Equus asinus asinus OX=83772 GN=PPIB PE=3 SV=1	PPIB	SLC16A1	34	7	19	7	0.88	0.627514	0.754542
A0A9L0K2T0	Antithrombin-III OS=Equus asinus OX=9793 GN=SERPINC1 PE=3 SV=1	SERPINC1	SERPIND1	12	6	11	6	0.881	0.114517	0.245068
A0A8C4PV45	Protein AMBP OS=Equus asinus OX=9793 GN=AMBP PE=3 SV=1	AMBP	SERPINC1	17	5	10	5	0.884	0.573339	0.713353
A0A8C4MSK0	vesicle-fusing ATPase OS=Equus asinus OX=9793 GN=VPS4A PE=3 SV=2	VPS4A	SERINC5	9	4	12	4	0.886	0.90427	0.936139
A0A8C4M8W0	Calcium-activated chloride channel regulator 1 OS=Equus asinus asinus OX=83772 GN=CLCA1 PE=3 SV=1	CLCA1	SELENOF	15	11	19	10	0.887	0.330398	0.495333
A0A9L0IMN0	RAB11A, member RAS oncogene family OS=Equus asinus OX=9793 GN=RAB11A PE=3 SV=1	RAB11A	SDCBP	23	7	27	7	0.895	0.650136	0.769742
A0A9L0JV87	Beta-1,4-galactosyltransferase OS=Equus asinus OX=9793 GN=B4GALT1 PE=3 SV=1	B4GALT1	SDC2	28	8	41	8	0.897	0.751339	0.8415	Phospho [T493]
A0A8C4L449	Calmodulin 3 OS=Equus asinus OX=9793 GN=CALM3 PE=3 SV=2	CALM3	RRBP1	16	4	9	4	0.9	0.298991	0.466476
A0A9L0IUB9	Cystatin domain-containing protein OS=Equus asinus OX=9793 PE=3 SV=1	LOC123278291	RRAS2	13	2	5	2	0.902	0.591756	0.728849
A0A8C4MXZ4	DnaJ heat shock protein family (Hsp40) member A2 OS=Equus asinus OX=9793 GN=DNAJA2 PE=3 SV=1	DNAJA2	RPS23	14	4	8	4	0.909	0.977941	0.984487
A0A9L0JLA5	Annexin OS=Equus asinus OX=9793 GN=ANXA5 PE=3 SV=1	ANXA5	RPS21	30	8	19	8	0.91	0.965175	0.977919
A0A9L0JLE0	CD44 antigen OS=Equus asinus OX=9793 GN=CD44 PE=4 SV=1	CD44	RPS20	7	5	12	5	0.913	0.356061	0.516508
A0A8C4N0P0	Thioredoxin OS=Equus asinus asinus OX=83772 GN=TXN PE=4 SV=1	TXN	RPS17	24	3	10	3	0.921	0.608667	0.73873
A0A9L0JAL3	Fibroblast growth factor-binding protein 1 OS=Equus asinus OX=9793 GN=LOC106829609 PE=3 SV=1	LOC106829609	RPS16	37	14	133	14	0.926	0.119319	0.250255
A0A9L0INI9	SRCR domain-containing protein OS=Equus asinus OX=9793 PE=4 SV=1		RPS15	18	8	105	7	0.929	0.898003	0.935616
A0A8C4LB70	Disintegrin and metalloproteinase domain-containing protein 10 OS=Equus asinus OX=9793 GN=ADAM10 PE=4 SV=1	ADAM10	RPL9	30	17	49	17	0.93	0.672917	0.784061
A0A8C4PUN3	Gelsolin OS=Equus asinus OX=9793 GN=GSN PE=3 SV=2	GSN	RPL36	19	13	65	13	0.93	0.850806	0.911146	Phospho [S127; T295; T302; T307; S494; S500; S502; T505; T507]
A0A8C4LEB4	Annexin OS=Equus asinus OX=9793 GN=ANXA2 PE=3 SV=2	ANXA2	RPL35	35	12	38	12	0.931	0.909588	0.939058
A0A9L0KEM5	Triosephosphate isomerase OS=Equus asinus OX=9793 GN=TPI1 PE=3 SV=1	TPI1	RPL29	10	3	5	3	0.932	0.845422	0.909264
A0A9L0KA96	Apolipoprotein A-I OS=Equus asinus OX=9793 GN=APOA1 PE=3 SV=1	APOA1	RPL24	67	20	536	20	0.935	0.122651	0.254648
A0A8C4MCB1	Transthyretin OS=Equus asinus OX=9793 GN=TTR PE=3 SV=1	TTR	RPL23A	17	2	4	2	0.937	0.541785	0.686589	Phospho [S282]
A0A8C4LHC4	Protein disulfide-isomerase OS=Equus asinus OX=9793 GN=PDIA3 PE=3 SV=2	PDIA3	RPL22	19	8	19	8	0.938	0.871233	0.924446
A0A8C4PFB4	ATPase 13A3 OS=Equus asinus OX=9793 GN=ATP13A3 PE=3 SV=2	ATP13A3	RP2	2	2	3	2	0.946	0.760731	0.847137
A0A8C4M7A6	Coronin OS=Equus asinus OX=9793 GN=CORO1A PE=3 SV=2	CORO1A	RHOU	6	2	6	1	0.948	0.280038	0.444842
A0A9L0JRA1	Syntaxin 3 OS=Equus asinus OX=9793 GN=STX3 PE=3 SV=1	STX3	RHOG	11	4	6	4	0.949	0.464975	0.613441
A0A9L0IWY2	Ras-related protein Rab-21 OS=Equus asinus OX=9793 GN=RAB21 PE=3 SV=1	RAB21	RHOC	12	2	3	2	0.959	0.299401	0.466535
A0A9L0J7G7	PTTG1 interacting protein OS=Equus asinus OX=9793 GN=PTTG1IP PE=4 SV=1	PTTG1IP	RHOA	11	3	9	3	0.971	0.411484	0.561183
A0A8C4PTS8	Fatty acid binding protein 5 OS=Equus asinus OX=9793 GN=FABP5 PE=3 SV=2	FABP5	RHEB	32	4	10	4	0.973	0.686441	0.795383
A0A9L0IY73	Tetraspanin OS=Equus asinus OX=9793 GN=TSPAN14 PE=3 SV=1	TSPAN14	RAP1B	8	6	22	6	0.974	0.519925	0.666752
A0A9L0JKU2	Ras homolog, mTORC1 binding OS=Equus asinus OX=9793 GN=RHEB PE=4 SV=1	RHEB	RAP1A	10	3	8	3	0.975	0.969696	0.97881	Phospho [S102]
A0A8C4PSU9	Rab GDP dissociation inhibitor OS=Equus asinus OX=9793 GN=GDI2 PE=3 SV=1	GDI2	RALA	7	3	7	3	0.984	0.902026	0.935616
A0A9L0IZ30	ADF-H domain-containing protein OS=Equus asinus OX=9793 PE=3 SV=1	CFL1	RAC1	16	7	18	7	0.987	0.141776	0.278952
A0A8C4L8M0	Tropomyosin 1 OS=Equus asinus asinus OX=83772 GN=TPM1 PE=3 SV=1	TPM1	RAB7A	12	4	23	2	0.992	0.899727	0.935616
A0A9L0IS20	Cell division control protein 42 homolog OS=Equus asinus OX=9793 GN=CDC42 PE=3 SV=1	CDC42	RAB8A	36	7	39	6	0.992	0.584089	0.724332
A0A9L0INR1	Serum amyloid A protein OS=Equus asinus OX=9793 GN=LOC123278739 PE=3 SV=1	LOC123278739	RAB5C	56	11	1116	2	0.998	0.123454	0.256175
A0A9L0K4X1	Selenoprotein F OS=Equus asinus OX=9793 GN=SELENOF PE=3 SV=1	SELENOF	RAB3D	19	2	4	2	1.001	0.816223	0.884036
A0A9L0I5Z5	Ras homolog family member C OS=Equus asinus OX=9793 GN=RHOC PE=4 SV=1	RHOC	RAB35	26	6	53	1	1.002	0.347421	0.513283
A0A9L0J5R8	Propionate--CoA ligase OS=Equus asinus OX=9793 GN=ACSS2 PE=3 SV=1	ACSS2	RAB2A	12	7	19	7	1.003	0.921998	0.949004
A0A8C4LYY1	ABC transporter domain-containing protein OS=Equus asinus OX=9793 GN=ABCG2 PE=3 SV=2	ABCG2	RAB21	8	6	24	6	1.004	0.31524	0.48183
A0A8C4N7A7	Serpin family D member 1 OS=Equus asinus OX=9793 GN=SERPIND1 PE=3 SV=2	SERPIND1	RAB1B	17	7	13	7	1.004	0.607701	0.738445
A0A9L0J965	Podocalyxin OS=Equus asinus OX=9793 GN=PODXL PE=3 SV=1	PODXL	RAB1A	10	5	20	5	1.004	0.949604	0.966301
A0A8C4PL36	Aldehyde dehydrogenase 1 family member A1 OS=Equus asinus OX=9793 GN=ALDH1A1 PE=3 SV=2	ALDH1A1	RAB11A	3	2	5	2	1.006	0.612812	0.741608
A0A8C4KSA0	RAB8A, member RAS oncogene family OS=Equus asinus asinus OX=83772 GN=RAB8A PE=3 SV=1	RAB8A	RAB10	16	5	13	2	1.007	0.873285	0.924446
A0A9L0IR64	Adaptor related protein complex 1 subunit beta 1 OS=Equus asinus OX=9793 GN=AP1B1 PE=3 SV=1	AP1B1	PTTG1IP	1	2	4	2	1.012	0.161369	0.304624
A0A9L0JQX4	phosphopyruvate hydratase OS=Equus asinus OX=9793 GN=ENO1 PE=3 SV=1	ENO1	PTP4A1	21	8	15	8	1.012	0.23834	0.39847
A0A8C4LZI5	Charged multivesicular body protein 2B OS=Equus asinus OX=9793 GN=CHMP2B PE=3 SV=1	CHMP2B	PSMD2	24	6	11	6	1.02	0.352199	0.515824
A0A8C4MKA8	Na(+)/H(+) exchange regulatory cofactor NHE-RF OS=Equus asinus OX=9793 GN=NHERF1 PE=4 SV=1	NHERF1	PSMD1	44	13	30	13	1.024	0.453946	0.607267
A0A9L0J4E7	Transforming protein RhoA OS=Equus asinus OX=9793 GN=RHOA PE=4 SV=1	RHOA	PSMC6	29	6	69	1	1.032	0.943146	0.963057
A0A8C4MDA1	Protein XRP2 OS=Equus asinus OX=9793 GN=RP2 PE=3 SV=2	RP2	PSMC3	8	3	6	3	1.033	0.800788	0.875534
A0A8C4L5G7	Transferrin OS=Equus asinus asinus OX=83772 GN=TF PE=3 SV=1	TF	PSAP	24	15	33	5	1.036	0.706706	0.815152
A0A8C4MKR0	Coagulation factor V OS=Equus asinus OX=9793 GN=F5 PE=3 SV=2	F5	PSMB1	5	10	16	10	1.036	0.354012	0.516508
A0A8C4M797	Prothrombin OS=Equus asinus OX=9793 GN=F2 PE=3 SV=2	F2	PRPS1	21	10	31	10	1.037	0.493221	0.640278
A0A9L0K3K1	RAB1A, member RAS oncogene family OS=Equus asinus OX=9793 GN=RAB1A PE=4 SV=1	RAB1A	PROM1	45	10	46	5	1.037	0.555656	0.696191
A0A8C4PJ01	Apolipoprotein A-IV OS=Equus asinus OX=9793 GN=APOA4 PE=3 SV=1	APOA4	PRDX1	43	17	59	17	1.038	0.953476	0.969209
A0A9L0K5V0	Glyceraldehyde-3-phosphate dehydrogenase OS=Equus asinus OX=9793 GN=GAPDH PE=3 SV=1	GAPDH	PRDX4	47	12	115	12	1.038	0.324259	0.488663
A0A9L0K456	RAB2A, member RAS oncogene family OS=Equus asinus OX=9793 GN=RAB2A PE=3 SV=1	RAB2A	PPIB	31	6	15	3	1.039	0.928289	0.952611
A0A8C4MDF4	Syntaxin binding protein 2 OS=Equus asinus OX=9793 GN=STXBP2 PE=3 SV=2	STXBP2	PPIA	7	4	9	4	1.042	0.884721	0.932092
A0A8C4MXD2	Calcyphosine OS=Equus asinus asinus OX=83772 GN=CAPS PE=4 SV=1	CAPS	PODXL	34	6	12	6	1.043	0.418833	0.569649
A0A9L0I739	Deoxyribonuclease-1-like 1 OS=Equus asinus OX=9793 GN=DNASE1L1 PE=3 SV=1	DNASE1L1	PKM	17	4	13	4	1.046	0.925436	0.950853
A0A9L0IC53	Sodium/nucleoside cotransporter OS=Equus asinus OX=9793 GN=LOC106822271 PE=3 SV=1	LOC106822271	PLIN3	10	6	89	6	1.046	0.627481	0.754542
A0A9L0ITL6	Fructose-bisphosphate aldolase OS=Equus asinus OX=9793 GN=ALDOA PE=3 SV=1	ALDOA	PITPNB	28	10	31	10	1.051	0.371437	0.531446
A0A9L0JE10	Perilipin OS=Equus asinus OX=9793 GN=PLIN3 PE=3 SV=1	PLIN3	PGD	33	10	30	10	1.055	0.363417	0.525556
A0A9L0IE28	Galectin 3 binding protein OS=Equus asinus OX=9793 GN=LGALS3BP PE=4 SV=1	LGALS3BP	PFN1	40	15	155	15	1.067	0.257085	0.420766
A0A8C4LPN6	Phosphatidylinositol transfer protein beta isoform OS=Equus asinus OX=9793 GN=PITPNB PE=3 SV=2	PITPNB	PFKL	12	3	3	3	1.071	0.807623	0.877142
A0A8C4MRF6	Tandem C2 domains, nuclear OS=Equus asinus OX=9793 GN=TC2N PE=4 SV=1	TC2N	PDZK1IP1	12	6	15	6	1.073	0.636096	0.761017
A0A8C4L3Z5	UDP-glucose 4-epimerase OS=Equus asinus OX=9793 GN=GALE PE=3 SV=1	GALE	PDIA3	23	6	18	6	1.075	0.409255	0.559767
A0A8C4L798	CD5 molecule like OS=Equus asinus OX=9793 GN=CD5L PE=4 SV=2	CD5L	PAICS	46	16	203	16	1.085	0.077353	0.190345
A0A8C4M972	Chloride intracellular channel protein OS=Equus asinus OX=9793 GN=CLIC1 PE=3 SV=2	CLIC1	P4HB	37	6	13	6	1.086	0.232353	0.39037
A0A9L0JU07	Guanine nucleotide-binding protein G(i) subunit alpha-2 OS=Equus asinus OX=9793 GN=GNAI2 PE=3 SV=1	GNAI2	NSDHL	20	6	19	4	1.09	0.473607	0.622209
A0A8C4PQR4	G protein subunit beta 1 OS=Equus asinus OX=9793 GN=GNB1 PE=3 SV=2	GNB1	MUC4	21	7	36	5	1.091	0.854921	0.913471
A0A9L0IAW7	Small ribosomal subunit protein uS19 OS=Equus asinus OX=9793 GN=RPS15 PE=3 SV=1	RPS15	NHERF1	27	2	5	2	1.091	0.0980863	0.221371
A0A8C4MW09	Sushi domain-containing protein OS=Equus asinus OX=9793 GN=LOC106823168 PE=4 SV=2	LOC106823168	MPZL1	29	14	97	14	1.093	0.46091	0.610648
A0A8C4MRR0	Heat shock protein 90 beta family member 1 OS=Equus asinus OX=9793 GN=HSP90B1 PE=3 SV=2	HSP90B1	MFGE8	5	4	10	3	1.096	0.600907	0.734414
A0A8C4PI50	Guanine nucleotide-binding protein subunit alpha OS=Equus asinus OX=9793 GN=GNAQ PE=3 SV=2	GNAQ	MFGE8	19	6	8	4	1.096	0.851771	0.911919
A0A8C4L9P9	Prominin 1 OS=Equus asinus OX=9793 GN=PROM1 PE=3 SV=2	PROM1	LTF	35	25	314	25	1.103	0.585655	0.725887
A0A8C4ME06	RAS like proto-oncogene A OS=Equus asinus OX=9793 GN=RALA PE=4 SV=1	RALA	LPO	19	3	16	3	1.113	0.595741	0.729875
A0A8C4L904	WD repeat domain 1 OS=Equus asinus OX=9793 GN=WDR1 PE=3 SV=2	WDR1	LOC123288213	5	3	5	3	1.114	0.40147	0.553144
A0A8C4MSQ7	Large ribosomal subunit protein eL22 OS=Equus asinus OX=9793 GN=RPL22 PE=3 SV=1	RPL22	SAA	13	2	5	2	1.114	0.438866	0.590389
A0A9L0KG45	RAS related 2 OS=Equus asinus OX=9793 GN=RRAS2 PE=4 SV=1	RRAS2	SAA	24	4	12	2	1.114	0.651992	0.770707
A0A8C4LI62	small monomeric GTPase OS=Equus asinus OX=9793 GN=RAP1B PE=4 SV=2	RAP1B	KNG1	40	6	51	2	1.116	0.604201	0.736639
A0A8C4KSL7	Ras homolog family member G OS=Equus asinus asinus OX=83772 GN=RHOG PE=4 SV=1	RHOG	XDH	36	5	17	4	1.121	0.794937	0.869643
A0A8C4MEN0	Inter-alpha-trypsin inhibitor heavy chain H1 OS=Equus asinus OX=9793 GN=ITIH1 PE=3 SV=2	ITIH1	SELENBP1	7	6	12	3	1.122	0.887129	0.932092
A0A8C4MED5	Desmoglein 1 OS=Equus asinus OX=9793 GN=DSG1 PE=4 SV=1	DSG1	SLPI	5	4	7	4	1.125	0.663144	0.776767
A0A9L0KG07	14-3-3 domain-containing protein OS=Equus asinus OX=9793 GN=YWHAE PE=3 SV=1	YWHAE	CD46	30	6	13	4	1.128	0.147895	0.286943
A0A8C4MQV9	YKT6 v-SNARE homolog OS=Equus asinus asinus OX=83772 GN=YKT6 PE=3 SV=1	YKT6	LOC106840848	25	5	10	5	1.131	0.74222	0.833058
A0A8C4PTW9	Alpha-1-B glycoprotein OS=Equus asinus asinus OX=83772 GN=A1BG PE=4 SV=1	A1BG	CHMP7	13	4	7	4	1.132	0.49787	0.644625
A0A8C4M2X2	Complement component C9 OS=Equus asinus OX=9793 GN=C9 PE=3 SV=2	C9	PZP	8	4	11	4	1.134	0.454804	0.607267
A0A9L0JED8	Monocarboxylate transporter 1 OS=Equus asinus OX=9793 GN=SLC16A1 PE=3 SV=1	SLC16A1	AGA	6	2	7	2	1.138	0.496539	0.643789
A0A8C4KS57	Glutathione hydrolase OS=Equus asinus OX=9793 GN=GGT1 PE=3 SV=2	GGT1	MASP1	18	9	50	9	1.148	0.0140044	0.0541734
A0A8C4MU29	Complement C5 OS=Equus asinus OX=9793 GN=C5 PE=4 SV=2	C5	C4A	3	6	9	6	1.149	0.560006	0.700007
A0A8C4PQR1	Olfactomedin 4 OS=Equus asinus asinus OX=83772 GN=OLFM4 PE=4 SV=1	OLFM4	BCHE	10	5	9	2	1.149	0.0388459	0.115281
A0A9L0KBQ7	F-actin-capping protein subunit beta OS=Equus asinus OX=9793 GN=CAPZB PE=3 SV=1	CAPZB	IGG	7	2	4	2	1.149	0.14968	0.289059
F0V6V5	Kappa-casein OS=Equus asinus africanus OX=582580 GN=csn3 PE=3 SV=1	csn3	FGF	12	2	399	1	1.155	0.0949252	0.215287
A0A9L0IG96	non-specific serine/threonine protein kinase OS=Equus asinus OX=9793 GN=STK26 PE=3 SV=1	STK26	FABP	4	2	3	2	1.157	0.0778936	0.191175
A0A8C4MDZ9	Platelet glycoprotein 4 OS=Equus asinus OX=9793 GN=CD36 PE=3 SV=2	CD36	MR1	23	10	569	10	1.159	0.313086	0.479317
A0A9L0JYR8	Ig-like domain-containing protein OS=Equus asinus OX=9793 PE=4 SV=1	IGLV4-3	SUSD2	16	2	29	2	1.162	0.79038	0.866422
A0A8C4L8U6	Fatty acid synthase OS=Equus asinus OX=9793 GN=FASN PE=4 SV=2	FASN	VWA3B	53	99	1033	99	1.166	0.0929468	0.213198
A0A9L0K6K7	Tyrosine 3-monooxygenase/tryptophan 5-monooxygenase activation protein beta OS=Equus asinus OX=9793 GN=YWHAB PE=3 SV=1	YWHAB	CNT1	27	6	13	3	1.169	0.334482	0.499862
A0A9L0K5K5	Lipid-binding serum glycoprotein N-terminal domain-containing protein OS=Equus asinus OX=9793 GN=LOC106840848 PE=3 SV=1	LOC106840848	LMAN1	21	8	18	8	1.176	0.205461	0.360852
A0A9L0IBB3	Prosaposin OS=Equus asinus OX=9793 GN=PSAP PE=4 SV=1	PSAP	LGB1	28	12	28	12	1.177	0.487048	0.634327
A0A8C4MEF5	FAM20A golgi associated secretory pathway pseudokinase OS=Equus asinus OX=9793 GN=FAM20A PE=3 SV=1	FAM20A	LGALS3BP	10	4	13	3	1.178	0.197669	0.35051
A0A8C4MF71	G protein subunit beta 2 OS=Equus asinus OX=9793 GN=GNB2 PE=3 SV=1	GNB2	LDHB	24	7	48	4	1.179	0.482144	0.629684
A0A8C4M528	Inter-alpha-trypsin inhibitor heavy chain 4 OS=Equus asinus OX=9793 GN=ITIH4 PE=3 SV=2	ITIH4	LCN2	11	10	21	10	1.184	0.110038	0.236831
A0A8C4LD23	Butyrophilin subfamily 1 member A1 OS=Equus asinus OX=9793 GN=BTN1A1 PE=3 SV=2	BTN1A1	LBP	48	23	1468	22	1.185	0.108723	0.235401
A0A8C4LLJ6	ATP-citrate synthase OS=Equus asinus OX=9793 GN=ACLY PE=3 SV=2	ACLY	LAP3	6	6	15	6	1.189	0.736525	0.830538
A0A8C4MVU2	Serpin domain-containing protein OS=Equus asinus asinus OX=83772 PE=3 SV=1	SERPINA1	LARS1	17	6	25	6	1.189	0.264999	0.430223
A0A9L0KE66	Protein disulfide-isomerase OS=Equus asinus OX=9793 GN=P4HB PE=3 SV=1	P4HB	LALBA	13	6	9	6	1.19	0.135449	0.269894
A0A8C4L769	Pyruvate kinase OS=Equus asinus OX=9793 GN=PKM PE=3 SV=2	PKM	KRT19	33	17	55	17	1.191	0.0662241	0.172799
A0A9L0KJG1	Lipocalin/cytosolic fatty-acid binding domain-containing protein OS=Equus asinus OX=9793 GN=LOC106829109 PE=3 SV=1	LOC106829109	KRAS	57	15	3837	4	1.196	0.526636	0.673521
A0A8C4LYI0	Large ribosomal subunit protein eL24 OS=Equus asinus OX=9793 GN=RPL24 PE=3 SV=2	RPL24	JUP	16	3	7	3	1.198	0.121295	0.252811
A0A8C4KZW0	ADP-ribosylation factor OS=Equus asinus asinus OX=83772 GN=ARF3 PE=3 SV=1	ARF3	ITIH3	40	5	15	2	1.203	0.355834	0.516508
A0A9L0JB52	Profilin OS=Equus asinus OX=9793 PE=3 SV=1	PFN1	ITIH4	35	6	17	6	1.203	0.0918909	0.211807
A0A9L0IH75	Lipocalin/cytosolic fatty-acid binding domain-containing protein OS=Equus asinus OX=9793 PE=3 SV=1	LCN2	ITIH2	31	7	23	7	1.207	0.779453	0.859455
A0A8C4L0V6	ATP-dependent 6-phosphofructokinase OS=Equus asinus OX=9793 GN=PFKL PE=3 SV=1	PFKL	ITIH1	11	7	11	7	1.208	0.382032	0.540015
A0A8C4M4G9	Arrestin domain containing 1 OS=Equus asinus OX=9793 GN=ARRDC1 PE=3 SV=2	ARRDC1	IST1	12	5	11	5	1.209	0.606441	0.737756
A0A9L0K2J0	Protein tyrosine phosphatase 4A1 OS=Equus asinus OX=9793 GN=PTP4A1 PE=4 SV=1	PTP4A1	HSPG2	25	4	9	4	1.21	0.793706	0.868549
P01959	Hemoglobin subunit alpha OS=Equus asinus OX=9793 GN=HBA1 PE=1 SV=3	HBA2	HSPA8	20	3	4	3	1.211	0.595455	0.729875
A0A9L0J3P6	Rac family small GTPase 1 OS=Equus asinus OX=9793 GN=RAC1 PE=4 SV=1	RAC1	HSP90B1	32	7	42	4	1.213	0.273195	0.438828
A0A8C4KYM2	Sushi domain-containing protein OS=Equus asinus asinus OX=83772 PE=4 SV=1	LOC106835776	HRG	10	2	7	2	1.217	0.281625	0.446624
A0A8C4PHY1	Ig-like domain-containing protein OS=Equus asinus asinus OX=83772 PE=4 SV=1	IGHM	HPN	25	9	108	7	1.222	0.0751591	0.187151
A0A9L0ILE7	Tyrosine 3-monooxygenase/tryptophan 5-monooxygenase activation protein zeta OS=Equus asinus OX=9793 GN=YWHAZ PE=3 SV=1	YWHAZ	HEBP1	23	7	18	5	1.222	0.118551	0.25
A0A8C4L753	Ig-like domain-containing protein OS=Equus asinus OX=9793 PE=4 SV=2	IGHM	HBA2	33	9	98	1	1.228	0.805329	0.876675
A0A8C4M144	Mucin 15, cell surface associated OS=Equus asinus OX=9793 GN=MUC15 PE=4 SV=1	MUC15	RAB18	13	2	39	2	1.23	0.00340969	0.0229346
A0A8C4PQK7	C4a anaphylatoxin OS=Equus asinus OX=9793 GN=LOC106831006 PE=4 SV=2	LOC106831006	GSN	22	29	97	29	1.231	0.136599	0.270749
A0A8C4MT59	Protein tweety homolog OS=Equus asinus OX=9793 GN=TTYH3 PE=3 SV=2	TTYH3	RPL12	11	6	30	6	1.234	0.0033563	0.0226159
A0A8C4LFP3	Actin-related protein 3 OS=Equus asinus OX=9793 GN=ACTR3 PE=3 SV=1	ACTR3	GPRC5B	10	3	7	3	1.236	0.126547	0.258515
A0A8C4MQ97	Annexin OS=Equus asinus OX=9793 GN=ANXA7 PE=3 SV=2	ANXA7	GNG12	4	2	5	2	1.236	0.535028	0.682165
A0A9L0J331	Heat shock protein family A (Hsp70) member 8 OS=Equus asinus OX=9793 GN=HSPA8 PE=3 SV=1	HSPA8	GNB2	42	25	144	19	1.242	0.136336	0.270749
A0A9L0IZ52	Cell death inducing DFFA like effector a OS=Equus asinus OX=9793 GN=CIDEA PE=4 SV=1	CIDEA	GNB1	15	4	19	4	1.243	0.418522	0.569649
A0A8C4LLS4	RAB5C, member RAS oncogene family OS=Equus asinus asinus OX=83772 GN=RAB5C PE=3 SV=1	RAB5C	GNAQ	22	4	17	2	1.248	0.251487	0.414551
A0A8C4PPT3	Inter-alpha-trypsin inhibitor heavy chain H3 OS=Equus asinus OX=9793 GN=ITIH3 PE=3 SV=2	ITIH3	GNA11	7	4	4	4	1.257	0.522487	0.66867
A0A8C4PRE0	Albumin OS=Equus asinus OX=9793 GN=ALB PE=4 SV=2	ALB	GNAI2	71	48	528	48	1.257	0.243806	0.404015
A0A8C4MHM2	Ig-like domain-containing protein OS=Equus asinus OX=9793 GN=LOC106836363 PE=3 SV=2	LOC106836363	GMPPB	10	3	17	1	1.262	0.552069	0.693168
A0A9L0KJQ1	Apolipoprotein E OS=Equus asinus OX=9793 GN=APOE PE=3 SV=1	APOE	GLG1	63	19	384	19	1.266	0.71855	0.819456
A0A8C4LH37	Apolipoprotein C-III OS=Equus asinus asinus OX=83772 GN=APOC3 PE=3 SV=1	APOC3	GDI2	26	3	48	3	1.271	0.636353	0.761017
A0A9L0KAZ0	60S ribosomal protein L36 OS=Equus asinus OX=9793 GN=RPL36 PE=3 SV=1	RPL36	GFPT1	19	2	7	2	1.271	0.24161	0.402504
A0A8C4LPE1	Choline transporter-like protein OS=Equus asinus OX=9793 GN=SLC44A2 PE=3 SV=2	SLC44A2	GAPDH	4	3	5	3	1.273	0.931567	0.955453
A0A9L0I526	Transmembrane BAX inhibitor motif containing 1 OS=Equus asinus OX=9793 GN=TMBIM1 PE=3 SV=1	TMBIM1	GALNT7	16	3	27	3	1.282	0.288606	0.454803
A0A8C4LBF0	10-formyltetrahydrofolate dehydrogenase OS=Equus asinus OX=9793 GN=ALDH1L1 PE=3 SV=1	ALDH1L1	PTPRJ	8	6	8	6	1.285	0.00342268	0.0229399
A0A8C4L1S5	Epithelial cell adhesion molecule OS=Equus asinus OX=9793 GN=EPCAM PE=3 SV=2	EPCAM	GALE	9	3	12	3	1.289	0.29343	0.461437
A0A8C4LGK1	Ras-related protein Rab-7a OS=Equus asinus OX=9793 GN=RAB7A PE=3 SV=2	RAB7A	FETUB	41	9	34	9	1.295	0.44077	0.592193
A0A9L0JAX7	Guanine nucleotide-binding protein subunit alpha OS=Equus asinus OX=9793 GN=GNA11 PE=3 SV=1	GNA11	FN1	15	5	8	3	1.295	0.435181	0.586766
A0A8C4M2Z0	VWFA domain-containing protein OS=Equus asinus OX=9793 GN=LOC106822389 PE=3 SV=2	LOC106822389	FCGBP	2	2	11	1	1.297	0.985794	0.987103
A0A9L0J0X2	Syndecan binding protein OS=Equus asinus OX=9793 GN=SDCBP PE=4 SV=1	SDCBP	FBLN1	49	9	333	9	1.302	0.0596742	0.160382
A0A8C4LP87	Xanthine dehydrogenase/oxidase OS=Equus asinus OX=9793 GN=LOC106847250 PE=3 SV=2	LOC106847250	CD55	62	62	1335	23	1.309	0.0325407	0.100619
A0A8C4LIC6	glutamine--fructose-6-phosphate transaminase (isomerizing) OS=Equus asinus OX=9793 GN=GFPT1 PE=4 SV=1	GFPT1	FASN	7	4	7	4	1.312	0.132134	0.266109
A0A8C4M1L5	Proteasome 26S subunit ubiquitin receptor, non-ATPase 2 OS=Equus asinus OX=9793 GN=PSMD2 PE=3 SV=2	PSMD2	FAM20A	3	5	10	5	1.312	0.513049	0.65996
A0A8C4LU26	Apolipoprotein B OS=Equus asinus OX=9793 GN=APOB PE=4 SV=2	APOB	F5	12	50	94	50	1.314	0.611299	0.740706
A0A8C4PU43	leucine--tRNA ligase OS=Equus asinus OX=9793 GN=LARS1 PE=3 SV=2	LARS1	FABP5	7	5	9	5	1.314	0.151308	0.2912
A0A8C4MBB5	Tyrosine-protein kinase OS=Equus asinus OX=9793 GN=LYN PE=3 SV=1	LYN	KRT1	53	23	163	20	1.316	0.0182308	0.0647898
A0A8C4L1X5	Complement C3 OS=Equus asinus OX=9793 GN=LOC106827903 PE=4 SV=2	LOC106827903	XDH	39	54	316	11	1.318	0.0149083	0.0566787
A0A8C4L6T4	Ig-like domain-containing protein OS=Equus asinus OX=9793 PE=4 SV=2	IGHM	F2	39	11	275	2	1.323	0.141228	0.278457
A0A8C4L5M9	Ig-like domain-containing protein OS=Equus asinus asinus OX=83772 PE=4 SV=1	IGHE	Eqas-N	11	3	6	3	1.325	0.585949	0.725887
A0A9L0JYG5	Proteasome subunit beta OS=Equus asinus OX=9793 GN=PSMB5 PE=3 SV=1	PSMB5	PLIN2	8	2	5	2	1.329	0.00752256	0.0335715
A0A8C4LS50	Actin beta OS=Equus asinus OX=9793 GN=LOC106842058 PE=3 SV=2	ACTB	MUC15	61	16	370	7	1.333	0.0123478	0.0490157
A0A9L0J1V8	RAB1B, member RAS oncogene family OS=Equus asinus OX=9793 GN=RAB1B PE=4 SV=1	RAB1B	EPCAM	26	8	28	3	1.334	0.457364	0.608094
P19647	Beta-lactoglobulin-2 OS=Equus asinus OX=9793 GN=LGB2 PE=1 SV=1	LGB2	ACACB	69	9	696	9	1.335	0.0481267	0.136262
A0A8C4LUS2	protein-tyrosine-phosphatase OS=Equus asinus OX=9793 GN=PTPRJ PE=3 SV=2	PTPRJ	TLR2	10	13	30	13	1.337	0.000645771	0.00758781
A0A8C4KX24	Lectin, mannose binding 1 OS=Equus asinus OX=9793 GN=LMAN1 PE=4 SV=1	LMAN1	ENO1	25	6	16	6	1.34	0.146889	0.286168
A0A9L0IQL2	VWFD domain-containing protein OS=Equus asinus OX=9793 PE=4 SV=1	FCGBP	EIF3L	32	64	495	64	1.341	0.829831	0.896342
A0A9L0J014	thioredoxin-dependent peroxiredoxin OS=Equus asinus OX=9793 GN=PRDX4 PE=3 SV=1	PRDX4	EIF3H	27	6	22	5	1.342	0.472835	0.621846
A0A9L0K7A6	Adapter molecule crk OS=Equus asinus OX=9793 GN=CRK PE=3 SV=1	CRK	EEF1G	11	2	6	2	1.344	0.175567	0.319832
A0A9L0KFX1	Growth factor receptor bound protein 2 OS=Equus asinus OX=9793 GN=GRB2 PE=4 SV=1	GRB2	GRB2	31	6	30	2	1.345	0.0212379	0.0736176
A0A8C4LH99	Terpene cyclase/mutase family member OS=Equus asinus OX=9793 GN=LSS PE=3 SV=2	LSS	PSMB5	8	5	11	5	1.349	0.00604006	0.0293419
A0A9L0IFP9	Calpain 5 OS=Equus asinus OX=9793 GN=CAPN5 PE=3 SV=1	CAPN5	ACSL1	11	6	13	6	1.355	0.0468464	0.13362
A0A8C4KWX3	Thrombospondin 4 OS=Equus asinus asinus OX=83772 GN=THBS4 PE=3 SV=1	THBS4	DYNC1LI2	8	6	12	6	1.358	0.105497	0.231011
A0A8C4PGG1	Prominin 2 OS=Equus asinus OX=9793 GN=PROM2 PE=3 SV=2	PROM2	TTYH3	38	23	177	23	1.372	8.06708e-05	0.00171368	Phospho [S812; T813; S814; S815; T818]
A0A9L0IB47	Dynactin subunit 2 OS=Equus asinus OX=9793 GN=DCTN2 PE=3 SV=1	DCTN2	DSP	13	4	7	4	1.373	0.0647526	0.169784
A0A8C4M7U6	Hyaluronan and proteoglycan link protein 3 OS=Equus asinus OX=9793 GN=HAPLN3 PE=4 SV=1	HAPLN3	ENG	47	11	126	11	1.376	0.0217229	0.0743101
A0A8C4MK13	Protein tweety homolog OS=Equus asinus OX=9793 GN=TTYH2 PE=3 SV=2	TTYH2	GGT1	7	4	20	4	1.376	0.0213314	0.0736176	Phospho [S531]
A0A8C4MS65	6-phosphogluconate dehydrogenase, decarboxylating OS=Equus asinus OX=9793 GN=PGD PE=3 SV=2	PGD	DSG1	11	4	7	4	1.386	0.126713	0.258515
A0A9L0IEH0	Apolipoprotein C-II OS=Equus asinus OX=9793 GN=APOC2 PE=3 SV=1	APOC2	DNASE1L1	23	3	4	3	1.393	0.541759	0.686589
A0A9L0JZQ9	Fibulin-1 OS=Equus asinus OX=9793 GN=FBLN1 PE=3 SV=1	FBLN1	DNAJC3	13	8	16	8	1.398	0.408388	0.559059
A0A9L0I7E0	BRO1 domain-containing protein BROX OS=Equus asinus OX=9793 GN=BROX PE=3 SV=1	BROX	DNAJB11	24	8	25	8	1.408	0.370442	0.531424
A0A9L0JY49	Secretory carrier-associated membrane protein OS=Equus asinus OX=9793 GN=SCAMP2 PE=3 SV=1	SCAMP2	SCAMP2	5	2	6	2	1.41	0.00196741	0.0158066
A0A8C4PHP8	Ig-like domain-containing protein OS=Equus asinus OX=9793 PE=4 SV=2	IGHM	DNAJA2	31	10	195	3	1.411	0.432247	0.584832
A0A8C4KZG1	Serine incorporator 5 OS=Equus asinus OX=9793 GN=SERINC5 PE=3 SV=1	SERINC5	DCTN2	8	3	12	3	1.415	0.629694	0.755756
A0A8C4LKJ2	Small ribosomal subunit protein uS2 OS=Equus asinus OX=9793 GN=RPSA PE=3 SV=2	RPSA	LSS	17	4	12	4	1.418	0.01461	0.0560547
A0A8C4LJ11	Heparan sulfate proteoglycan 2 OS=Equus asinus OX=9793 GN=HSPG2 PE=4 SV=2	HSPG2	CYB5B	5	18	30	18	1.422	0.0763367	0.188735
A0A8C4LIC9	Xanthine dehydrogenase/oxidase OS=Equus asinus OX=9793 GN=LOC106847249 PE=3 SV=2	LOC106847249	csn3	36	41	628	6	1.423	0.183741	0.331192
A0A8C4MEH8	Pregnancy zone protein OS=Equus asinus OX=9793 GN=LOC106837423 PE=3 SV=2	LOC106837423	CRP	16	19	47	19	1.424	0.213922	0.36678
A0A8C4MJG2	acetyl-CoA carboxylase OS=Equus asinus OX=9793 GN=ACACB PE=4 SV=2	ACACB	PROM2	3	6	11	6	1.425	0.00635154	0.0301997
A0A8C4MQP2	Large ribosomal subunit protein uL11 OS=Equus asinus asinus OX=83772 GN=RPL12 PE=3 SV=1	RPL12	LGB2	34	5	16	2	1.425	0.0163757	0.0592046
A0A9L0IR99	Proteasome 26S subunit, ATPase 6 OS=Equus asinus OX=9793 GN=PSMC6 PE=3 SV=1	PSMC6	CRK	15	5	8	5	1.434	0.308972	0.476589
A0A8C4PG30	Ig-like domain-containing protein OS=Equus asinus OX=9793 PE=4 SV=1		CORO1A	23	4	36	4	1.438	0.927447	0.952266
A0A9L0JBK9	ADP-ribosylation factor OS=Equus asinus OX=9793 GN=ARF4 PE=3 SV=1	ARF4	CLIC1	45	6	18	3	1.444	0.114895	0.245597
A0A9L0J324	Ribosomal protein L29 OS=Equus asinus OX=9793 GN=RPL29 PE=4 SV=1	RPL29	CLCA1	20	3	11	3	1.453	0.0527026	0.145814
A0A8C4MJF6	Eukaryotic translation initiation factor 3 subunit L OS=Equus asinus OX=9793 GN=EIF3L PE=3 SV=2	EIF3L	CIDEA	3	2	5	2	1.454	0.296446	0.463838
A0A9L0I6E5	RAB10, member RAS oncogene family OS=Equus asinus OX=9793 GN=RAB10 PE=3 SV=1	RAB10	CHRDL2	36	6	15	4	1.456	0.203497	0.358384
A0A9L0JHH3	Acid sphingomyelinase-like phosphodiesterase OS=Equus asinus OX=9793 GN=SMPDL3B PE=3 SV=1	SMPDL3B	csn2	28	10	64	10	1.457	0.0221542	0.0752483
A0A8C4PII6	Cytosol aminopeptidase OS=Equus asinus OX=9793 GN=LAP3 PE=3 SV=1	LAP3	CHMP5	21	8	13	8	1.459	0.315891	0.482105
A0A8C4L643	Large ribosomal subunit protein uL15 OS=Equus asinus asinus OX=83772 PE=3 SV=1	RPL27A	CHMP2B	26	4	8	4	1.464	0.497362	0.644411
A0A8C4LAA6	Glutathione S-transferase OS=Equus asinus asinus OX=83772 PE=3 SV=1	LOC106833486	CHMP2A	12	2	6	2	1.468	0.390133	0.544483
A0A9L0IGY1	G protein-coupled receptor class C group 5 member B OS=Equus asinus OX=9793 GN=GPRC5B PE=3 SV=1	GPRC5B	CFL1	5	3	74	3	1.469	0.101001	0.222473
A0A8C4L7M1	Transferrin OS=Equus asinus OX=9793 GN=TF PE=3 SV=2	TF	CFI	21	12	37	1	1.471	0.533958	0.681494
A0A9L0K009	Small ribosomal subunit protein uS10 OS=Equus asinus OX=9793 GN=RPS20 PE=3 SV=1	RPS20	CDC42	19	2	12	2	1.476	0.0520022	0.145299
A0A8C4KRP4	PCI domain-containing protein OS=Equus asinus OX=9793 PE=4 SV=2	EIF3E, EIF3S6, INT6	CD63	12	2	3	2	1.479	0.307436	0.476589
A0A8C4LQF0	Actin alpha cardiac muscle 1 OS=Equus asinus OX=9793 GN=ACTC1 PE=3 SV=2	ACTC1	ACTC1	27	9	231	1	1.483	0.0431923	0.12473
A0A8C4PP94	MBL associated serine protease 1 OS=Equus asinus OX=9793 GN=MASP1 PE=4 SV=2	MASP1	RPSA	20	8	33	2	1.483	0.0033153	0.0225114
A0A9L0JAD0	RAB35, member RAS oncogene family OS=Equus asinus OX=9793 GN=RAB35 PE=4 SV=1	RAB35	CD5L	11	3	9	2	1.483	0.441148	0.592193
A0A9L0JDK7	Syndecan OS=Equus asinus OX=9793 GN=SDC2 PE=3 SV=1	SDC2	CD44	11	2	3	2	1.484	0.54047	0.685848
A0A9L0ID98	MHC class I antigen OS=Equus asinus OX=9793 GN=LOC106827951 PE=3 SV=1	LOC106827951	CD36	8	3	15	1	1.49	0.100441	0.221825
A0A9L0JAL2	Toll-like receptor 2 OS=Equus asinus OX=9793 GN=TLR2 PE=3 SV=1	TLR2	TTYH2	12	9	27	9	1.49	9.82251e-05	0.00197501
A0A9L0JCR5	Endoglin OS=Equus asinus OX=9793 GN=ENG PE=4 SV=1	ENG	LYN	20	14	64	14	1.49	0.0143422	0.0551396
A0A9L0KDY1	Cytochrome b5 type B OS=Equus asinus OX=9793 GN=CYB5B PE=3 SV=1	CYB5B	CD151	27	2	3	2	1.498	0.197303	0.350264
A0A8C4LRM3	Amino acid transporter OS=Equus asinus OX=9793 GN=SLC1A1 PE=3 SV=1	SLC1A1	SLC1A1	11	4	22	4	2.086	6.49531e-11	1.1459e-07	Phospho [S517]
A0A8C4L7N4	Semaphorin 7A (John Milton Hagen blood group) OS=Equus asinus OX=9793 GN=SEMA7A PE=3 SV=2	SEMA7A	SEMA7A	34	16	113	16	1.898	2.1167e-10	1.1459e-07
A0A8C4PFC6	Ubiquitin-ribosomal protein eS31 fusion protein OS=Equus asinus asinus OX=83772 GN=RPS27A PE=3 SV=1	RPS27A	RPS27A	34	5	173	5	1.925	2.58302e-10	1.1459e-07
B7VGF9	Alpha-S2-casein OS=Equus asinus OX=9793 GN=CSN1S2 PE=1 SV=1	CSN1S2	CSN1S2	82	25	1712	25	5.722	1.21246e-07	1.08544e-05	Phospho [S32; T46; S47; S50; S53; T54; S55; S77; S78; S79; S80; S81; S82; T156; S157; S169; T170; T174]
A0A9L0K3L9	Proteasome subunit alpha type OS=Equus asinus OX=9793 GN=PSMA4 PE=3 SV=1	PSMA4	PSMA4	19	4	13	4	2.503	2.21769e-06	0.00015733
A0A9L0KB40	T-complex protein 1 subunit eta OS=Equus asinus OX=9793 GN=CCT7 PE=3 SV=1	CCT7	CCT7	17	8	18	8	2.029	2.9161e-06	0.000203047
A0A9L0J760	5'-nucleotidase OS=Equus asinus OX=9793 GN=NT5E PE=3 SV=1	NT5E	EEF2	48	27	309	27	1.733	4.3593e-06	0.000242504
A0A8C4LYE3	Tumor susceptibility 101 OS=Equus asinus OX=9793 GN=TSG101 PE=3 SV=2	TSG101	TSG101	29	10	59	10	2.735	4.40273e-06	0.000242504
A0A8C4LF38	Programmed cell death 6 interacting protein OS=Equus asinus OX=9793 GN=PDCD6IP PE=4 SV=2	PDCD6IP	PDCD6IP	49	34	344	11	2.604	4.76873e-06	0.000245623
A0A8C4LJ49	T-complex protein 1 subunit beta OS=Equus asinus OX=9793 GN=CCT2 PE=3 SV=2	CCT2	CCT2	31	12	30	12	2.121	6.97844e-06	0.000345249
A0A9L0JZ12	Membrane cofactor protein OS=Equus asinus OX=9793 GN=LOC106842727 PE=4 SV=1	LOC106842727	CD46	12	3	9	2	3.591	7.42601e-06	0.00035344
A0A9L0JIW8	Aminopeptidase OS=Equus asinus OX=9793 PE=3 SV=1	LOC106831985	ANPEP	27	27	172	11	2.374	8.27261e-06	0.000373412
A0A9L0KDE4	Sushi domain-containing protein OS=Equus asinus OX=9793 GN=CFH PE=4 SV=1	CFH	CFH	10	11	21	11	1.664	9.7016e-06	0.000379754
A0A8C4LGA5	BRO1 domain-containing protein OS=Equus asinus asinus OX=83772 PE=4 SV=1	PDCD6IP	PDCD6IP	44	24	268	1	2.488	1.02885e-05	0.000379754
A0A9L0IX42	Aminopeptidase OS=Equus asinus OX=9793 PE=3 SV=1	LOC123281652	ANPEP	27	23	128	7	3.149	1.06048e-05	0.000379754
A0A9L0K6L5	Alpha-S1-casein OS=Equus asinus OX=9793 PE=3 SV=1	CSN1S1	CSN1S1	56	19	2095	6	9.616	1.33833e-05	0.000453346	Phospho [S33; S87; S88; S89; T90; S91; S92; S93]
A0A8C4LQ78	Vitronectin OS=Equus asinus OX=9793 GN=VTN PE=4 SV=2	VTN	VTN	21	8	74	8	4.787	1.45798e-05	0.000485135
A0A8C4PMC9	Glucosidase II alpha subunit OS=Equus asinus asinus OX=83772 GN=GANAB PE=3 SV=1	GANAB	GANAB	26	20	121	3	3.766	3.09709e-05	0.000869033
A0A8C4LCV8	T-complex protein 1 subunit delta OS=Equus asinus OX=9793 GN=CCT4 PE=3 SV=1	CCT4	CCT4	24	12	36	12	1.906	3.70441e-05	0.00103031
A0A8C4L5P7	Glutamate--tRNA ligase OS=Equus asinus OX=9793 GN=EPRS1 PE=3 SV=1	EPRS1	EPRS1	19	25	61	25	1.901	3.95399e-05	0.00106015
A0A9L0J6A4	Mucin-1 OS=Equus asinus OX=9793 GN=MUC1 PE=4 SV=1	MUC1	MUC1	11	10	392	10	1.765	3.97556e-05	0.00106015	Phospho [S784; T788; T791; S816; S817; S819; T821; T826; S827]
A0A9L0IFD4	Aspartate--tRNA ligase, cytoplasmic OS=Equus asinus OX=9793 GN=DARS1 PE=3 SV=1	DARS1	DARS1	14	6	19	6	2.41	4.45973e-05	0.00116448
A0A9L0I848	Plasma membrane ascorbate-dependent reductase CYBRD1 OS=Equus asinus OX=9793 GN=CYBRD1 PE=4 SV=1	CYBRD1	CYBRD1	15	3	21	3	2.821	4.93743e-05	0.00128033
A0A8C4MIB6	Procollagen-lysine,2-oxoglutarate 5-dioxygenase 1 OS=Equus asinus OX=9793 GN=PLOD1 PE=4 SV=2	PLOD1	PLOD1	13	7	23	7	3.707	5.00276e-05	0.00128838
A0A8C4ME76	Kappa-casein OS=Equus asinus OX=9793 GN=CSN3 PE=3 SV=2	CSN3	CSN3	14	3	462	2	2.769	5.08323e-05	0.0013002
A0A8C4M0R7	VPS37B subunit of ESCRT-I OS=Equus asinus asinus OX=83772 GN=VPS37B PE=3 SV=1	VPS37B	SLC39A8	49	8	34	8	1.727	5.94726e-05	0.00150079
A0A8C4M6D7	Ig-like domain-containing protein OS=Equus asinus OX=9793 PE=4 SV=2	PDCD6IP	PDCD6IP	43	13	260	9	1.626	6.52103e-05	0.0015809
A0A8C4L2U4	Heat shock protein 90 alpha family class B member 1 OS=Equus asinus OX=9793 GN=HSP90AB1 PE=3 SV=1	HSP90AB1	HSP90AB1	20	11	40	4	1.73	6.99164e-05	0.00163992
A0A9L0ILY1	Transitional endoplasmic reticulum ATPase OS=Equus asinus OX=9793 GN=VCP PE=3 SV=1	VCP	VCP	40	24	79	24	2.299	7.64591e-05	0.00164278
A0A9L0J7I1	Alpha-S1-casein OS=Equus asinus OX=9793 PE=3 SV=1	CSN1S1	CSN1S1	63	23	1778	10	5.696	0.000100374	0.00200748	Phospho [S33; S87; S114]
C1L3G3	Alpha-S2-casein OS=Equus asinus OX=9793 GN=csn1S2 II PE=2 SV=2	csn1S2 II	csn1S2 II	37	6	331	6	2.318	0.000102768	0.00204448	Phospho [S93; T94; S104]
A0A9L0J0F0	Leukocyte surface antigen CD47 OS=Equus asinus OX=9793 GN=CD47 PE=4 SV=1	CD47	CD47	12	4	14	4	2.004	0.000108808	0.00209134
A0A9L0JBG5	T-complex protein 1 subunit theta OS=Equus asinus OX=9793 GN=CCT8 PE=3 SV=1	CCT8	CCT8	35	19	49	19	2	0.000134667	0.00254447
A0A8C4PSQ6	G protein-coupled receptor class C group 5 member C OS=Equus asinus OX=9793 GN=GPRC5C PE=3 SV=2	GPRC5C	SLC34A2	26	10	184	10	1.533	0.000167555	0.00310348	Phospho [T326; S344; S383]
A0A8C4MZZ3	Ras-related protein Rap-2 OS=Equus asinus asinus OX=83772 GN=RAP2B PE=3 SV=1	RAP2B	RAP2B	17	3	6	2	1.693	0.00017499	0.00320836
A0A9L0JSZ5	Large ribosomal subunit protein uL22 OS=Equus asinus OX=9793 GN=RPL17 PE=3 SV=1	RPL17	RPL17	9	2	11	2	2.696	0.000192874	0.00340473
A0A9L0J0M4	Plasmin OS=Equus asinus OX=9793 GN=PLG PE=4 SV=1	PLG	PLG	26	20	75	20	2.795	0.000216379	0.00373203
A0A8C4N126	ferroxidase OS=Equus asinus OX=9793 GN=CP PE=3 SV=2	CP	CP	15	14	36	14	3.107	0.00022919	0.00389934
A0A8C4L2C5	Small ribosomal subunit protein eS28 OS=Equus asinus OX=9793 GN=RPS28 PE=3 SV=1	RPS28	RPS28	46	3	19	3	2.82	0.000230742	0.00390806
A0A9L0J414	CD82 molecule OS=Equus asinus OX=9793 GN=CD82 PE=3 SV=1	CD82	CD82	18	5	40	5	2.35	0.000248245	0.00407748
A0A8C4PFJ2	Solute carrier family 36 member 2 OS=Equus asinus OX=9793 GN=SLC36A2 PE=4 SV=2	SLC36A2	SLC36A2	9	3	11	3	2.333	0.000277107	0.0041822
A0A8C4LC45	Prostaglandin F2 receptor inhibitor OS=Equus asinus OX=9793 GN=PTGFRN PE=4 SV=2	PTGFRN	PTGFRN	6	6	9	6	1.979	0.000292923	0.00431918
A0A8C4MAZ0	Coatomer subunit gamma OS=Equus asinus OX=9793 GN=COPG1 PE=3 SV=2	COPG1	COPG1	3	3	4	3	2.705	0.000308407	0.0045121
A0A8C4MD41	procollagen-lysine 5-dioxygenase OS=Equus asinus OX=9793 GN=PLOD3 PE=4 SV=2	PLOD3	PLOD3	16	9	22	9	2.988	0.000313519	0.00456911
A0A8C4LXG0	Proteasome 26S subunit, non-ATPase 11 OS=Equus asinus OX=9793 GN=PSMD11 PE=3 SV=1	PSMD11	PSMD11	5	2	4	2	2.162	0.000316655	0.004597
A0A8C4M9E1	Heterogeneous nuclear ribonucleoprotein K OS=Equus asinus OX=9793 GN=HNRNPK PE=4 SV=2	HNRNPK	HNRNPK	3	2	3	2	5.774	0.000377074	0.00533007
A0A8C4PJ44	Tetraspanin OS=Equus asinus OX=9793 GN=TSPAN2 PE=3 SV=1	TSPAN2	TSPAN2	12	2	28	2	1.649	0.000381143	0.00534738
A0A9L0I599	40S ribosomal protein S8 OS=Equus asinus OX=9793 GN=LOC106830541 PE=3 SV=1	LOC106830541	RPS8	38	6	25	6	2.084	0.000455659	0.00614078
A0A8C4LVY5	Fibromodulin OS=Equus asinus OX=9793 GN=FMOD PE=3 SV=1	FMOD	FMOD	31	8	33	8	3.063	0.000462628	0.00621243
A0A9L0KCN8	Amine oxidase OS=Equus asinus OX=9793 GN=LOC106847809 PE=3 SV=1	LOC106847809	MAOA	75	30	1156	30	1.589	0.000507228	0.00671542
A0A9L0K307	Retinoic acid receptor responder 1 OS=Equus asinus OX=9793 GN=RARRES1 PE=3 SV=1	RARRES1	RARRES1	21	7	49	7	3.053	0.000552194	0.00715164
A0A9L0JKU6	Large ribosomal subunit protein eL28 OS=Equus asinus OX=9793 GN=RPL28 PE=3 SV=1	RPL28	RPL7	16	5	16	5	2.951	0.000553492	0.00715164
A0A8C4PH86	Complement C3 OS=Equus asinus OX=9793 GN=LOC106832730 PE=4 SV=2	LOC106832730	C3	43	61	403	18	1.829	0.000585972	0.0073188
A0A8C4M1L1	isoleucine--tRNA ligase OS=Equus asinus OX=9793 PE=3 SV=2	IARS1	IARS1	6	5	9	1	1.747	0.0005919	0.0073188
A0A9L0JE37	Programmed cell death 6 OS=Equus asinus OX=9793 GN=PDCD6 PE=4 SV=1	PDCD6	PDCD6	18	3	10	3	1.622	0.000600829	0.0073188
A0A9L0K7B5	Proteasome 26S subunit, ATPase 5 OS=Equus asinus OX=9793 GN=PSMC5 PE=3 SV=1	PSMC5	PSMC5	23	8	14	7	1.549	0.000601465	0.0073188
A0A9L0JI24	Histone H2A/H2B/H3 domain-containing protein OS=Equus asinus OX=9793 GN=LOC106837842 PE=3 SV=1	LOC106837842	H2BC3	36	5	27	1	6.662	0.000629748	0.0075715
A0A9L0ITX2	Large ribosomal subunit protein eL14 OS=Equus asinus OX=9793 PE=3 SV=1	RPL14	RPL14	10	2	12	2	4.152	0.000690682	0.00801533
A0A8C4MMG4	Myosin-9 OS=Equus asinus OX=9793 GN=MYH9 PE=3 SV=2	MYH9	MYH9	7	9	13	7	2.268	0.000776313	0.00879197
A0A8C4M9M3	Small ribosomal subunit protein uS3 OS=Equus asinus OX=9793 GN=RPS3 PE=3 SV=1	RPS3	RPS3	50	14	62	14	2.612	0.000786501	0.00885402	Phospho [T258; T259]
A0A9L0J803	60S ribosomal protein L13 OS=Equus asinus OX=9793 GN=RPL13 PE=3 SV=1	RPL13	RPL13	23	5	16	5	3.102	0.000798887	0.00895452
A0A8C4KRQ7	EF-hand domain-containing protein OS=Equus asinus asinus OX=83772 PE=4 SV=1	S100A12	S100A12	54	4	24	4	5.372	0.000800191	0.00895452
A0A8C4MAF9	Clusterin OS=Equus asinus OX=9793 GN=CLU PE=3 SV=2	CLU	CLU	51	20	591	20	4.167	0.00084132	0.00932087
A0A8C4PGE1	Ribosomal protein S14 OS=Equus asinus OX=9793 PE=3 SV=2	RPS14	RPS14	22	5	32	5	2.53	0.000912566	0.0100036
A0A8C4LMV6	60S ribosomal protein L6 OS=Equus asinus OX=9793 GN=RPL6 PE=3 SV=1	RPL6	RPL6	23	7	35	7	2.663	0.000927059	0.0100744
A0A8C4LPX3	60S ribosomal protein L7a OS=Equus asinus OX=9793 GN=RPL7A PE=3 SV=2	RPL7A	RPL7A	16	5	23	5	2.786	0.00097824	0.0103783
A0A8C4LT27	Ribosomal protein S4 X-linked OS=Equus asinus asinus OX=83772 GN=RPS4X PE=3 SV=1	RPS4X	RPS4X	22	6	10	6	2.831	0.00100817	0.0103783
A0A8C4PHR3	Alpha-L-fucosidase OS=Equus asinus OX=9793 GN=FUCA1 PE=3 SV=2	FUCA1	FUCA1	5	3	8	3	5.762	0.00106901	0.0103783
A0A9L0J8D3	Major histocompatibility complex, class II, DQ beta 2 OS=Equus asinus OX=9793 PE=3 SV=1	LOC106830298	HLA-DRB1	9	2	5	1	3.329	0.001082	0.0103783
A0A9L0JU28	Large ribosomal subunit protein uL5 OS=Equus asinus OX=9793 GN=RPL11 PE=3 SV=1	RPL11	RPL11	17	3	11	3	3.021	0.00109746	0.0104999
A0A8C4LJ55	Mucin 4 OS=Equus asinus asinus OX=83772 PE=4 SV=1	MUC4	MUC4	23	37	731	3	1.612	0.00117372	0.0110884
A0A9L0J7B9	Peptidoglycan recognition protein 2 OS=Equus asinus OX=9793 GN=PGLYRP2 PE=3 SV=1	PGLYRP2	PGLYRP2	22	7	23	7	1.541	0.00117718	0.0110932
A0A9L0J2J0	Placenta associated 9 OS=Equus asinus OX=9793 GN=PLAC9 PE=4 SV=1	PLAC9	PLAC9	19	2	9	2	3.906	0.00119495	0.0112325
A0A9L0ITI0	Large ribosomal subunit protein eL33 OS=Equus asinus OX=9793 GN=RPL35A PE=3 SV=1	RPL35A	RPL35A	8	2	4	2	3.638	0.00122252	0.0114062
A0A9L0JG27	Small ribosomal subunit protein uS15 OS=Equus asinus OX=9793 GN=RPS13 PE=3 SV=1	RPS13	RPS13	29	7	16	7	2.064	0.00128597	0.0118802
A0A8C4MIZ3	Fibrinogen gamma chain OS=Equus asinus OX=9793 GN=FGG PE=4 SV=2	FGG	FGG	67	25	217	25	1.91	0.0013496	0.0123467
A0A8C4LHK7	Sodium-dependent phosphate transport protein 2B OS=Equus asinus OX=9793 GN=SLC34A2 PE=3 SV=2	SLC34A2	GPRC5C	22	14	143	14	1.533	0.00135665	0.0123811
A0A8C4MKZ0	40S ribosomal protein S6 OS=Equus asinus OX=9793 GN=RPS6 PE=3 SV=1	RPS6	RPS6	26	6	19	6	2.864	0.00138778	0.0124834
A0A9L0IWD2	Radixin OS=Equus asinus OX=9793 GN=RDX PE=4 SV=1	RDX	RDX	25	18	51	8	2.254	0.00144527	0.0128165
A0A8C4L0B8	Proteasome subunit alpha type OS=Equus asinus OX=9793 GN=PSMA5 PE=3 SV=1	PSMA5	FCAMR	34	7	14	7	1.853	0.00146564	0.0129666
A0A8C4LSM2	Ferritin OS=Equus asinus asinus OX=83772 PE=3 SV=1	FTH1	FTH1	35	5	13	5	7.592	0.00152563	0.0134027
A0A8C4L1G5	40S ribosomal protein S26 OS=Equus asinus OX=9793 GN=RPS26 PE=3 SV=2	RPS26	RPS26	14	2	9	2	2.724	0.00166509	0.0141082
A0A8C4MEX4	Proteasome subunit beta OS=Equus asinus OX=9793 GN=PSMB6 PE=3 SV=1	PSMB6	PSMB6	21	5	16	5	1.984	0.00166597	0.0141082
A0A9L0ICP3	Small ribosomal subunit protein uS7 OS=Equus asinus OX=9793 GN=RPS5 PE=3 SV=1	RPS5	RPS5	17	4	13	4	2.122	0.00169632	0.0143008
A0A9L0IKW4	Small ribosomal subunit protein eS1 OS=Equus asinus OX=9793 GN=RPS3A PE=3 SV=1	RPS3A	RPS3A	12	4	28	4	3.235	0.00183953	0.0150036
A0A8C4MM54	Dolichol-phosphate mannosyltransferase subunit 3 OS=Equus asinus OX=9793 GN=DPM3 PE=3 SV=1	DPM3	DPM3	24	2	9	2	3.606	0.00194421	0.0157888
A0A8C4M2S6	Mannose-binding protein C OS=Equus asinus OX=9793 GN=MBL2 PE=4 SV=2	MBL2	MBL2	34	7	50	7	4.301	0.0019908	0.0159328
A0A8C4L5X9	Elongation factor 1-alpha OS=Equus asinus asinus OX=83772 PE=3 SV=1	EEF1A1	EEF1A1	34	13	47	13	1.992	0.00202881	0.0160213
A0A8C4L861	Histone H2B OS=Equus asinus asinus OX=83772 PE=3 SV=1	LOC123280633	H2B	52	8	99	4	4.101	0.00206231	0.0160213
A0A8C4L110	Thioredoxin domain-containing protein OS=Equus asinus OX=9793 GN=TXNDC16 PE=4 SV=2	TXNDC16	TXNDC16	5	4	8	4	2.944	0.00207519	0.016088
A0A8C4N0D1	Small ribosomal subunit protein uS13 OS=Equus asinus OX=9793 GN=RPS18 PE=3 SV=1	RPS18	RPS18	26	4	21	4	2.04	0.00214331	0.0162383
A0A8C4LDQ6	Proteasome subunit alpha type OS=Equus asinus OX=9793 GN=PSMA1 PE=3 SV=1	PSMA1	PSMA1	25	6	17	6	1.89	0.00215658	0.0162383
A0A8C4KW70	Tetraspanin OS=Equus asinus OX=9793 GN=CD81 PE=3 SV=2	CD81	CD81	13	2	163	2	1.587	0.00222965	0.016374
A0A9L0IRV1	Tetraspanin OS=Equus asinus OX=9793 GN=CD9 PE=3 SV=1	CD9	CD9	18	3	28	3	2.058	0.0023102	0.016834
A0A9L0J6P3	T-complex protein 1 subunit alpha OS=Equus asinus OX=9793 GN=TCP1 PE=3 SV=1	TCP1	EZR	26	13	29	13	1.703	0.0023414	0.0169955
A0A8C4L9J2	Large ribosomal subunit protein uL15/eL18 domain-containing protein OS=Equus asinus OX=9793 GN=RPL18 PE=3 SV=2	RPL18	RPL18	18	5	22	5	2.128	0.00248287	0.0178501
A0A9L0KJ29	Ferritin OS=Equus asinus OX=9793 GN=FTL PE=3 SV=1	FTL	FTL	20	3	11	3	4.127	0.00284381	0.0201749
A0A8C4KWF4	Proteasome subunit beta OS=Equus asinus OX=9793 GN=PSMB3 PE=3 SV=1	PSMB3	PSMB3	19	3	6	3	2.26	0.00296498	0.0207991
A0A9L0K8R9	Large ribosomal subunit protein uL13 OS=Equus asinus OX=9793 GN=RPL13A PE=3 SV=1	RPL13A	RPL13A	18	4	15	4	1.843	0.00301819	0.0210936
A0A9L0IDH4	UTP--glucose-1-phosphate uridylyltransferase OS=Equus asinus OX=9793 GN=UGP2 PE=3 SV=1	UGP2	UGP2	46	20	188	20	1.611	0.00310959	0.0215917
A0A8C4MMM0	Transporter OS=Equus asinus OX=9793 GN=SLC6A14 PE=3 SV=2	SLC6A14	SLC6A14	7	3	34	3	2.074	0.00310981	0.0215917
A0A9L0JF80	Proteasome subunit alpha type OS=Equus asinus OX=9793 GN=PSMA3 PE=3 SV=1	PSMA3	PSMA3	20	5	10	5	1.65	0.00313538	0.0215917
A0A8C4MYJ8	Proteasome subunit alpha type OS=Equus asinus OX=9793 GN=PSMA7 PE=3 SV=2	PSMA7	PSMA7	26	6	12	6	2.088	0.00327322	0.0224177
A0A9L0IUB8	Small ribosomal subunit protein uS8 OS=Equus asinus OX=9793 GN=RPS15A PE=3 SV=1	RPS15A	RPS15A	29	4	21	4	2.507	0.00328787	0.0224363
A0A9L0K0M7	Fibrinogen beta chain OS=Equus asinus OX=9793 GN=FGB PE=4 SV=1	FGB	FGB	57	25	510	25	1.644	0.00331684	0.0225114
A0A8C4KZK7	Multivesicular body subunit 12A OS=Equus asinus OX=9793 GN=MVB12A PE=3 SV=2	MVB12A	MVB12A	19	4	10	4	2.235	0.00393671	0.0250174
A0A8C4PIK2	Proteasome subunit beta OS=Equus asinus OX=9793 GN=LOC106848364 PE=3 SV=2	LOC106848364	PSMB1	13	3	10	3	2.521	0.00401325	0.0250174
A0A9L0IRM1	Histone H4 OS=Equus asinus OX=9793 GN=LOC123288470 PE=3 SV=1	LOC123288470	H4	50	10	80	6	3.227	0.00403787	0.0250174
A0A9L0IVE2	Immunoglobulin superfamily member 8 OS=Equus asinus OX=9793 GN=IGSF8 PE=4 SV=1	IGSF8	HSP90AA1	20	8	13	8	1.567	0.00414071	0.0250174
A0A8C4N6N9	Elongation factor 2 OS=Equus asinus OX=9793 GN=EEF2 PE=4 SV=2	EEF2	NT5E	20	12	29	12	1.733	0.00429049	0.0250174
A0A9L0JQ22	Small ribosomal subunit protein eS19 OS=Equus asinus OX=9793 GN=RPS19 PE=3 SV=1	RPS19	RPS19	32	5	28	5	1.787	0.00432419	0.0250174
A0A9L0J6Z4	Ribosomal protein L10 OS=Equus asinus OX=9793 GN=RPL10 PE=3 SV=1	RPL10	RPL10	27	4	9	4	2.532	0.00477593	0.0258138
A0A8C4L2G1	Heat shock protein 90 alpha family class A member 1 OS=Equus asinus OX=9793 GN=HSP90AA1 PE=3 SV=2	HSP90AA1	IGSF8	15	11	39	5	1.567	0.00481949	0.0258138
A0A8C4KWG8	Dynein cytoplasmic 1 heavy chain 1 OS=Equus asinus asinus OX=83772 GN=DYNC1H1 PE=3 SV=1	DYNC1H1	FGA	5	21	28	21	1.582	0.00496277	0.0265057
A0A9L0IGU1	26S proteasome regulatory subunit 7 OS=Equus asinus OX=9793 GN=PSMC2 PE=3 SV=1	PSMC2	PSMC2	17	7	9	7	1.681	0.00515416	0.0269162
A0A9L0J723	Histone H2B OS=Equus asinus OX=9793 GN=H2BC26 PE=3 SV=1	H2BC26	H2BC26	48	7	89	3	4.418	0.0057663	0.0291788
A0A9L0JR47	H15 domain-containing protein OS=Equus asinus OX=9793 PE=3 SV=1	H1-5	H1-5	17	6	26	3	3.7	0.00627308	0.0301997
A0A9L0JY13	Large ribosomal subunit protein eL34 OS=Equus asinus OX=9793 GN=RPL34 PE=3 SV=1	RPL34	RPL34	6	3	8	3	2.32	0.00632929	0.0301997
A0A8C4L9H5	Large ribosomal subunit protein uL4 OS=Equus asinus OX=9793 GN=RPL4 PE=3 SV=2	RPL4	RPL4	14	6	23	6	2.602	0.00637619	0.0301997
A0A8C4L826	Ribosomal protein L15 OS=Equus asinus asinus OX=83772 PE=3 SV=1	RPL15	RPL15	11	2	8	2	5.329	0.00637728	0.0301997
A0A9L0I6Q4	Haptoglobin OS=Equus asinus OX=9793 GN=LOC106830894 PE=3 SV=1	LOC106830894	HP	31	9	45	9	2.139	0.00650617	0.0306557
A0A8C4PN40	Proteasome subunit beta OS=Equus asinus OX=9793 GN=PSMB2 PE=3 SV=1	PSMB2	PSMB2	24	4	12	4	1.699	0.00711766	0.0329181
A0A8C4LFV8	Large ribosomal subunit protein P2 OS=Equus asinus OX=9793 GN=RPLP2 PE=3 SV=2	RPLP2	RPLP2	49	4	27	4	3.081	0.00715621	0.0330276
A0A9L0J882	Small ribosomal subunit protein uS4 OS=Equus asinus OX=9793 GN=RPS9 PE=3 SV=1	RPS9	RPS9	16	4	8	4	3.131	0.00716768	0.0330276
A0A8C4L716	Small ribosomal subunit protein eS25 OS=Equus asinus OX=9793 PE=3 SV=2	RPS25	RPS25	16	4	14	4	1.757	0.00732239	0.0335715
A0A8C4MVE7	Elastase, neutrophil expressed OS=Equus asinus OX=9793 GN=ELANE PE=4 SV=2	ELANE	ELANE	49	8	21	8	1.822	0.0074079	0.0335715
A0A8C4L7B3	H1.3 linker histone, cluster member OS=Equus asinus asinus OX=83772 GN=H1-3 PE=3 SV=1	H1-3	H1-3	29	9	59	1	3.982	0.00745522	0.0335715
A0A8C4KYY0	Myeloperoxidase OS=Equus asinus OX=9793 GN=MPO PE=4 SV=2	MPO	MPO	4	3	6	3	1.618	0.00749255	0.0335715
A0A8C4MJ74	Tubulin beta chain OS=Equus asinus asinus OX=83772 GN=TUBB4B PE=3 SV=1	TUBB4B	TUBB4B	17	7	21	2	1.795	0.00776421	0.0341444
A0A8C4L7C0	Fc alpha and mu receptor OS=Equus asinus OX=9793 GN=FCAMR PE=4 SV=2	FCAMR	PSMA5	14	6	123	6	1.853	0.0083389	0.0363738
F2VYX6	MHC class I antigen (Fragment) OS=Equus asinus OX=9793 GN=Eqas-N PE=2 SV=1	Eqas-N	Eqas-N	13	5	17	2	2.032	0.00853705	0.037109
A0A8C4MBN8	Vitamin D-binding protein OS=Equus asinus asinus OX=83772 GN=GC PE=4 SV=1	GC	GC	39	14	51	14	1.574	0.0090303	0.0390162
A0A9L0IYC9	Small ribosomal subunit protein RACK1 OS=Equus asinus OX=9793 GN=RACK1 PE=3 SV=1	RACK1	RACK1	17	5	11	5	2.404	0.00924816	0.0395541
A0A8C4MU73	T-complex protein 1 subunit gamma OS=Equus asinus OX=9793 GN=CCT3 PE=3 SV=2	CCT3	CCT3	19	6	14	6	1.826	0.00960802	0.0405456
A0A8C4LCT0	Methionine--tRNA ligase, cytoplasmic OS=Equus asinus OX=9793 GN=MARS1 PE=3 SV=1	MARS1	MARS1	3	3	8	3	2.124	0.00982769	0.0410801
A0A8C4LUD6	40S ribosomal protein S12 OS=Equus asinus OX=9793 GN=RPS12 PE=3 SV=2	RPS12	RPS12	20	3	12	3	1.905	0.00985949	0.0410994
A0A8C4LUE8	Large ribosomal subunit protein uL3 OS=Equus asinus OX=9793 GN=RPL3 PE=3 SV=2	RPL3	RPL3	13	5	15	5	2.169	0.0101146	0.0419014
A0A9L0KCW0	Solute carrier family 39 member 8 OS=Equus asinus OX=9793 GN=SLC39A8 PE=3 SV=1	SLC39A8	VPS37B	11	5	28	5	1.727	0.0101299	0.0419014
A0A9L0IHK9	60S acidic ribosomal protein P0 OS=Equus asinus OX=9793 GN=RPLP0 PE=3 SV=1	RPLP0	RPLP0	23	6	23	6	2.144	0.0106175	0.0435828
A0A9L0IYH5	Interferon-induced transmembrane protein 3 OS=Equus asinus OX=9793 GN=LOC106826008 PE=3 SV=1	LOC106826008	IFITM3	31	4	67	4	1.97	0.0107056	0.0438008
A0A9L0IKL0	Histone H2A OS=Equus asinus OX=9793 GN=H2AZ2 PE=3 SV=1	H2AZ2	H2AZ2	37	3	14	2	3.908	0.0111221	0.0450638
A0A9L0KH48	Ig-like domain-containing protein OS=Equus asinus OX=9793 PE=4 SV=1	IGHM	IGHM	49	8	180	6	2.053	0.0121517	0.0488146
A0A8C4MXV1	40S ribosomal protein S7 OS=Equus asinus OX=9793 GN=RPS7 PE=3 SV=1	RPS7	RPS7	20	3	15	3	2.577	0.0122762	0.0490157
A0A9L0K214	Nucleobindin-1 OS=Equus asinus OX=9793 GN=NUCB1 PE=3 SV=1	NUCB1	NUCB1	31	11	21	11	1.54	0.012288	0.0490157
A0A9L0K238	Small ribosomal subunit protein uS5 OS=Equus asinus OX=9793 PE=3 SV=1	RPS2	RPS2	35	8	34	3	2.261	0.0125953	0.0497984
A0A8C4KYX4	Acyl-coenzyme A oxidase OS=Equus asinus OX=9793 GN=ACOX2 PE=3 SV=2	ACOX2	ACOX2	5	3	5	3	1.929	0.0146061	0.0560547
A0A8C4PSU1	Actinin alpha 4 OS=Equus asinus asinus OX=83772 GN=ACTN4 PE=3 SV=1	ACTN4	ACTN4	11	9	15	7	1.654	0.0301516	0.0940559
A0A8C4PSR3	T-complex protein 1 subunit epsilon OS=Equus asinus OX=9793 GN=CCT5 PE=3 SV=1	CCT5	CCT5	22	13	27	13	2.203	0.0148186	0.0565091
A0A8C4MMS6	Chitinase-3-like protein 1 OS=Equus asinus OX=9793 GN=CHI3L1 PE=3 SV=2	CHI3L1	CHI3L1	14	5	8	5	4.318	0.0158356	0.0584865
A0A9L0K0M4	Clathrin heavy chain OS=Equus asinus OX=9793 GN=CLTC PE=3 SV=1	CLTC	CLTC	3	4	8	4	1.782	0.0330308	0.101633
A0A8C4PQU8	Fibrinogen alpha chain OS=Equus asinus OX=9793 PE=4 SV=2	FGA	DYNC1H1	25	19	252	19	1.582	0.0252393	0.0829543
A0A8C4MU72	glycogenin glucosyltransferase OS=Equus asinus OX=9793 GN=GYG1 PE=3 SV=2	GYG1	GYG1	7	2	6	2	1.746	0.0237121	0.0787612
A0A8C4M096	Heat shock 70 kDa protein 13 OS=Equus asinus asinus OX=83772 GN=HSPA13 PE=3 SV=1	HSPA13	HSPA13	28	10	20	10	1.682	0.0162937	0.0590786
A0A8C4L453	Ig-like domain-containing protein OS=Equus asinus OX=9793 PE=4 SV=2	IGHC1	IGHC1	57	16	332	14	1.578	0.0181074	0.0644123
A0A8C4MHJ9	Large ribosomal subunit protein eL31 OS=Equus asinus asinus OX=83772 PE=3 SV=1	PSMB6	PSMB6	12	2	3	2	1.623	0.030243	0.0940559
A0A9L0JNT7	Proteasome activator complex subunit 1 OS=Equus asinus OX=9793 GN=PSME1 PE=3 SV=1	PSME1	PSME1	6	2	4	2	2.904	0.0344479	0.104793
A0A9L0KEA6	Large ribosomal subunit protein uL11 OS=Equus asinus OX=9793 PE=3 SV=1	RPL12	RPL12	43	4	26	1	2.048	0.0422806	0.123141
A0A9L0JQJ4	Large ribosomal subunit protein eL20 OS=Equus asinus OX=9793 GN=RPL18A PE=3 SV=1	RPL18A	RPL18A	12	3	8	3	2.668	0.034643	0.104872
A0A8C4MPM2	Large ribosomal subunit protein uL30 OS=Equus asinus OX=9793 PE=3 SV=1	RPL7	RPL28	22	6	21	6	2.951	0.0214392	0.0736176
A0A8C4PI52	Small ribosomal subunit protein uS17 OS=Equus asinus OX=9793 GN=RPS11 PE=3 SV=2	RPS11	RPS11	28	6	26	6	2.196	0.0208305	0.0727231
A0A9L0JTS5	EF-hand domain-containing protein OS=Equus asinus OX=9793 GN=S100P PE=3 SV=1	S100P	S100P	13	3	5	3	2.136	0.0448619	0.128764
A0A9L0IHQ0	small monomeric GTPase OS=Equus asinus OX=9793 GN=SAR1A PE=3 SV=1	SAR1A	SAR1A	37	5	12	5	1.563	0.0177045	0.0632182
A0A9L0IHY4	Ezrin OS=Equus asinus OX=9793 GN=EZR PE=4 SV=1	EZR	TCP1	49	32	170	22	1.703	0.0151893	0.0575723
A0A8C4PM73	Vacuolar protein sorting-associated protein 28 homolog OS=Equus asinus asinus OX=83772 GN=VPS28 PE=3 SV=1	VPS28	VPS28	33	7	28	7	1.51	0.0208854	0.0727796
A0A9L0KBN2	Small ribosomal subunit protein eS21 OS=Equus asinus OX=9793 PE=3 SV=1	RPS21	ACLY	12	3	4	3	2.15	0.0540019	0.147994
A0A9L0KD12	Calreticulin OS=Equus asinus OX=9793 GN=CALR PE=3 SV=1	CALR	APOA4	6	2	3	2	1.682	0.0563856	0.152965
A0A8C4L3Z8	Small ribosomal subunit protein uS12 OS=Equus asinus OX=9793 GN=RPS23 PE=3 SV=2	RPS23	C5	20	3	4	3	1.577	0.0572856	0.154999
A0A9L0IR26	Large ribosomal subunit protein uL23 OS=Equus asinus OX=9793 GN=RPL23A PE=3 SV=1	RPL23A	ARRDC1	23	4	9	4	1.632	0.058341	0.157362
A0A9L0JST4	Large ribosomal subunit protein uL29 OS=Equus asinus OX=9793 PE=3 SV=1	RPL35	APOD	10	2	5	2	1.652	0.0603008	0.161031
A0A9L0K7Y4	Torsin OS=Equus asinus OX=9793 GN=TOR2A PE=3 SV=1	TOR2A	AGT	7	2	4	2	1.991	0.0660956	0.172583
A0A8C4PIJ9	Thiol methyltransferase 1A OS=Equus asinus OX=9793 GN=METTL7A PE=4 SV=2	TMT1A	ALB	22	4	16	4	1.859	0.0699336	0.179121
A0A9L0JB46	Adenylyl cyclase-associated protein OS=Equus asinus OX=9793 GN=CAP1 PE=3 SV=1	CAP1	ANXA11	5	2	5	2	1.78	0.0702211	0.179369
A0A8C4KW65	Tubulin alpha chain OS=Equus asinus OX=9793 GN=TUBA1C PE=3 SV=2	TUBA1C	AKR1A1	16	6	13	3	1.874	0.0707476	0.180346
A0A8C4LUY5	WAP domain-containing protein OS=Equus asinus OX=9793 GN=LOC106844669 PE=4 SV=2	LOC106844669	ALDH9A1	17	2	4	2	1.821	0.0719733	0.182216
A0A8C4LR57	Large ribosomal subunit protein uL6 OS=Equus asinus OX=9793 GN=RPL9 PE=3 SV=2	RPL9	ADAM10	13	3	4	3	2.005	0.0722081	0.182216
A0A9L0JPI3	Polypeptide N-acetylgalactosaminyltransferase OS=Equus asinus OX=9793 GN=GALNT7 PE=3 SV=1	GALNT7	ANXA2	14	7	13	7	1.775	0.0763018	0.188735
A0A8C4MMR8	Ribose-phosphate pyrophosphokinase 1 OS=Equus asinus OX=9793 GN=PRPS1 PE=3 SV=1	PRPS1	ARHGDIA	6	2	5	2	1.636	0.0764977	0.188735
A0A8C4LYW9	3-beta hydroxysteroid dehydrogenase/isomerase domain-containing protein OS=Equus asinus OX=9793 GN=NSDHL PE=3 SV=2	NSDHL	ATP2B2	10	3	6	3	1.62	0.0769887	0.189697
A0A8C4PKN1	Staphylococcal nuclease domain-containing protein OS=Equus asinus asinus OX=83772 GN=SND1 PE=4 SV=1	SND1	ACSL4	8	6	7	6	2.062	0.0805989	0.193335
A0A8C4LXZ2	Sodium/glucose cotransporter 1 OS=Equus asinus OX=9793 GN=SLC5A1 PE=3 SV=1	SLC5A1	BROX	15	8	39	8	1.582	0.0806763	0.193335
A0A8C4LVI5	Carbamoyl-phosphate synthetase 2, aspartate transcarbamylase, and dihydroorotase OS=Equus asinus OX=9793 GN=CAD PE=3 SV=2	CAD	APOC2	6	11	17	11	1.666	0.0813037	0.193657
A0A9L0J5H3	Ras homolog family member U OS=Equus asinus OX=9793 GN=RHOU PE=4 SV=1	RHOU	APOC3	10	2	8	2	1.663	0.0862115	0.200467
A0A9L0JMN3	Annexin OS=Equus asinus OX=9793 GN=ANXA11 PE=3 SV=1	ANXA11	B4GALT1	11	5	9	5	1.616	0.097919	0.221371
A0A9L0JDZ1	Small ribosomal subunit protein eS17 OS=Equus asinus OX=9793 GN=RPS17 PE=3 SV=1	RPS17	AHSG	25	3	10	3	1.975	0.0992496	0.221825
A0A9L0I699	Elongation factor 1-gamma OS=Equus asinus OX=9793 GN=EEF1G PE=4 SV=1	EEF1G	APOA1	9	5	8	5	1.688	0.100002	0.221825
A0A8C4N8G6	Eukaryotic translation initiation factor 3 subunit H OS=Equus asinus OX=9793 GN=EIF3H PE=3 SV=2	EIF3H	ALDH1A1	13	4	7	4	1.836	0.101364	0.223013
A0A9L0JRQ6	Angiotensin-converting enzyme OS=Equus asinus OX=9793 GN=ACE PE=3 SV=1	ACE	ABCG2	2	2	5	2	2.265	0.108748	0.235401
A0A9L0J4Y2	Dynein light intermediate chain OS=Equus asinus OX=9793 GN=DYNC1LI2 PE=3 SV=1	DYNC1LI2	ACE	10	4	4	4	2.154	0.124536	0.257392
A0A9L0J264	Small ribosomal subunit protein uS9 OS=Equus asinus OX=9793 GN=RPS16 PE=3 SV=1	RPS16	A2M	25	5	8	5	2.287	0.146525	0.285753
A0A8C4L6P7	Tyrosine-protein kinase OS=Equus asinus OX=9793 GN=YES1 PE=3 SV=2	YES1	AMBP	10	6	23	3	1.807	0.198094	0.35051
A0A8C4LRZ9	26S proteasome non-ATPase regulatory subunit 1 OS=Equus asinus OX=9793 GN=PSMD1 PE=3 SV=2	PSMD1	ANXA1	5	3	9	3	1.798	0.203108	0.358034	Phospho [T91]
A0A8C4LR37	PDZK1-interacting protein 1 OS=Equus asinus asinus OX=83772 GN=PDZK1IP1 PE=3 SV=1	PDZK1IP1	APOB	32	3	8	3	1.668	0.206463	0.36119
A0A9L0JNQ0	Catalase OS=Equus asinus OX=9793 GN=CAT PE=3 SV=1	CAT	APOE	9	4	6	4	1.649	0.207588	0.36119
A0A9L0IW43	Myelin protein zero like 1 OS=Equus asinus OX=9793 GN=MPZL1 PE=4 SV=1	MPZL1	A1BG	8	2	3	2	2.398	0.211001	0.364508
A0A8C4M063	Proteasome 26S subunit, ATPase 3 OS=Equus asinus OX=9793 GN=PSMC3 PE=3 SV=2	PSMC3	CAPZB	5	2	5	2	1.51	0.212026	0.365027
A0A8C4KUF3	Proteasome subunit beta OS=Equus asinus OX=9793 GN=PSMB1 PE=3 SV=2	PSMB1	ANXA7	13	3	10	3	1.739	0.223781	0.3797
A0A8C4LDF7	Mucin 4, cell surface associated OS=Equus asinus OX=9793 PE=4 SV=2	MUC4	CAD	40	36	713	2	1.557	0.228864	0.387102
A0A8C4KS03	Small integral membrane protein 22 OS=Equus asinus asinus OX=83772 PE=4 SV=1	SMIM22	ACSS2	21	2	4	2	2.055	0.235059	0.394015
A0A9L0JQN6	DnaJ homolog subfamily B member 11 OS=Equus asinus OX=9793 GN=DNAJB11 PE=4 SV=1	DNAJB11	ACTR3	28	8	32	8	2.041	0.240627	0.401046
A0A9L0IL46	Annexin OS=Equus asinus OX=9793 GN=ANXA1 PE=3 SV=1	ANXA1	CAT	14	4	9	4	1.506	0.260799	0.425425
A0A8C4MW72	Inter-alpha-trypsin inhibitor heavy chain 2 OS=Equus asinus OX=9793 GN=ITIH2 PE=3 SV=2	ITIH2	ARF3	7	7	18	7	1.64	0.263435	0.428609
A0A8C4M837	Alpha-2-macroglobulin OS=Equus asinus OX=9793 GN=A2M PE=3 SV=2	A2M	CALM3	63	74	1613	9	1.545	0.277459	0.441493
F2VYZ0	MHC class I antigen (Fragment) OS=Equus asinus OX=9793 GN=Eqas-N PE=2 SV=1	Eqas-N	AP1B1	14	4	18	1	1.714	0.284972	0.450587
A0A9L0IG45	Fibronectin OS=Equus asinus OX=9793 GN=FN1 PE=4 SV=1	FN1	CAPS	23	38	122	38	1.519	0.292992	0.460941
A0A8C4L1V5	Ribosome binding protein 1 OS=Equus asinus asinus OX=83772 GN=RRBP1 PE=4 SV=1	RRBP1	ALDOA	11	5	5	5	1.812	0.309009	0.476589
A0A8C4LQ10	Transcobalamin-2 OS=Equus asinus OX=9793 GN=TCN2 PE=3 SV=1	TCN2	ARF4	17	5	11	5	1.639	0.325961	0.491032
A0A8C4MI88	Peptidyl-prolyl cis-trans isomerase OS=Equus asinus OX=9793 PE=3 SV=2	PPIA	CAP1	50	10	39	10	1.522	0.343673	0.509747
A0A9L0JM89	PurE domain-containing protein OS=Equus asinus OX=9793 PE=3 SV=1	PAICS	ANXA5	4	3	6	3	1.742	0.381422	0.539558
A0A9L0K788	Hepsin OS=Equus asinus OX=9793 GN=HPN PE=4 SV=1	HPN	ATP13A3	20	8	8	8	1.623	0.403086	0.55476
A0A8C4M341	Golgi apparatus protein 1 OS=Equus asinus OX=9793 PE=4 SV=2	GLG1	BTN1A1	9	10	17	10	1.581	0.418904	0.569649
A0A9L0IZM9	Milk fat globule EGF and factor V/VIII domain containing OS=Equus asinus OX=9793 GN=MFGE8 PE=4 SV=1	MFGE8	CALR	77	33	2978	1	1.537	0.493321	0.640278
A0A8C4KX98	Tetraspanin OS=Equus asinus OX=9793 GN=CD63 PE=3 SV=1	CD63	C9	21	5	76	5	1.568	0.860465	0.917049
