# Supplementary material for: Comparative Proteomic Analysis of Extracellular Vesicles from Donkey Colostrum and Mature Milk
Source: Metabolites. 2025 Sep 18;15(9):619. doi: 10.3390/metabo15090619 (PMC12472028; doi:10.3390/metabo15090619)
Supplement: Supplementary file 1 [file metabolites-15-00619-s001.zip › supplementary-Table S2.xlsx]

## Sheet: more abundant in DC-EVs
TransMembrane Hidden Markov Model (TMHMM) of protein identified as more abundant in DC-EVs
tr|A0A8C4LRM3|A0A8C4LRM3_EQUAS	len=524	ExpAA=188.88	First60=22.13	PredHel=8	Topology=i19-38o58-82i94-116o210-229i250-272o287-309i357-379o389-411i
tr|A0A8C4L7N4|A0A8C4L7N4_EQUAS	len=666	ExpAA=16.84	First60=7.00	PredHel=0	Topology=o
tr|A0A8C4PFC6|A0A8C4PFC6_EQUAS	len=156	ExpAA=0.00	First60=0.00	PredHel=0	Topology=o
sp|B7VGF9|CASA2_EQUAS	len=236	ExpAA=0.00	First60=0.00	PredHel=0	Topology=o
tr|A0A9L0K3L9|A0A9L0K3L9_EQUAS	len=261	ExpAA=1.16	First60=1.15	PredHel=0	Topology=o
tr|A0A9L0KB40|A0A9L0KB40_EQUAS	len=543	ExpAA=0.02	First60=0.00	PredHel=0	Topology=o
tr|A0A9L0J760|A0A9L0J760_EQUAS	len=631	ExpAA=18.41	First60=0.00	PredHel=1	Topology=o613-630i
tr|A0A8C4LYE3|A0A8C4LYE3_EQUAS	len=402	ExpAA=0.03	First60=0.00	PredHel=0	Topology=o
tr|A0A8C4LF38|A0A8C4LF38_EQUAS	len=873	ExpAA=0.00	First60=0.00	PredHel=0	Topology=o
tr|A0A8C4LJ49|A0A8C4LJ49_EQUAS	len=535	ExpAA=0.02	First60=0.02	PredHel=0	Topology=o
tr|A0A9L0JZ12|A0A9L0JZ12_EQUAS	len=344	ExpAA=19.26	First60=14.89	PredHel=0	Topology=o
tr|A0A9L0JIW8|A0A9L0JIW8_EQUAS	len=990	ExpAA=22.73	First60=22.58	PredHel=1	Topology=i12-34o
tr|A0A9L0KDE4|A0A9L0KDE4_EQUAS	len=1273	ExpAA=0.02	First60=0.02	PredHel=0	Topology=o
tr|A0A8C4LGA5|A0A8C4LGA5_EQUAS	len=685	ExpAA=0.15	First60=0.00	PredHel=0	Topology=o
tr|A0A9L0IX42|A0A9L0IX42_EQUAS	len=989	ExpAA=22.90	First60=22.56	PredHel=1	Topology=i12-34o
tr|A0A9L0K6L5|A0A9L0K6L5_EQUAS	len=217	ExpAA=0.00	First60=0.00	PredHel=0	Topology=o
tr|A0A8C4LQ78|A0A8C4LQ78_EQUAS	len=487	ExpAA=0.01	First60=0.00	PredHel=0	Topology=o
tr|A0A8C4PMC9|A0A8C4PMC9_EQUAS	len=973	ExpAA=19.49	First60=19.45	PredHel=1	Topology=i13-32o
tr|A0A8C4LCV8|A0A8C4LCV8_EQUAS	len=539	ExpAA=0.17	First60=0.00	PredHel=0	Topology=o
tr|A0A8C4L5P7|A0A8C4L5P7_EQUAS	len=1519	ExpAA=0.03	First60=0.00	PredHel=0	Topology=o
tr|A0A9L0J6A4|A0A9L0J6A4_EQUAS	len=830	ExpAA=35.11	First60=0.00	PredHel=1	Topology=o736-758i
tr|A0A9L0IFD4|A0A9L0IFD4_EQUAS	len=470	ExpAA=0.16	First60=0.00	PredHel=0	Topology=o
tr|A0A9L0I848|A0A9L0I848_EQUAS	len=285	ExpAA=135.13	First60=33.35	PredHel=6	Topology=i9-31o51-73i85-107o122-144i157-179o199-218i
tr|A0A8C4MIB6|A0A8C4MIB6_EQUAS	len=727	ExpAA=0.02	First60=0.00	PredHel=0	Topology=o
tr|A0A8C4ME76|A0A8C4ME76_EQUAS	len=182	ExpAA=2.68	First60=2.68	PredHel=0	Topology=o
tr|A0A8C4M0R7|A0A8C4M0R7_EQUAS	len=286	ExpAA=0.00	First60=0.00	PredHel=0	Topology=o
tr|A0A8C4M6D7|A0A8C4M6D7_EQUAS	len=436	ExpAA=0.03	First60=0.02	PredHel=0	Topology=o
tr|A0A8C4L2U4|A0A8C4L2U4_EQUAS	len=728	ExpAA=0.15	First60=0.02	PredHel=0	Topology=o
tr|A0A9L0ILY1|A0A9L0ILY1_EQUAS	len=815	ExpAA=0.00	First60=0.00	PredHel=0	Topology=o
tr|A0A9L0J7I1|A0A9L0J7I1_EQUAS	len=247	ExpAA=0.00	First60=0.00	PredHel=0	Topology=o
tr|C1L3G3|C1L3G3_EQUAS	len=160	ExpAA=0.00	First60=0.00	PredHel=0	Topology=o
tr|A0A9L0J0F0|A0A9L0J0F0_EQUAS	len=361	ExpAA=110.55	First60=0.00	PredHel=5	Topology=o199-221i234-256o266-288i295-317o322-344i
tr|A0A9L0JBG5|A0A9L0JBG5_EQUAS	len=592	ExpAA=31.18	First60=0.00	PredHel=0	Topology=o
tr|A0A8C4PSQ6|A0A8C4PSQ6_EQUAS	len=442	ExpAA=173.07	First60=13.86	PredHel=8	Topology=i49-71o86-108i121-143o153-170i177-199o209-231i243-265o280-297i
tr|A0A8C4MZZ3|A0A8C4MZZ3_EQUAS	len=184	ExpAA=4.47	First60=4.41	PredHel=0	Topology=o
tr|A0A9L0JSZ5|A0A9L0JSZ5_EQUAS	len=184	ExpAA=0.00	First60=0.00	PredHel=0	Topology=o
tr|A0A9L0J0M4|A0A9L0J0M4_EQUAS	len=864	ExpAA=0.01	First60=0.00	PredHel=0	Topology=o
tr|A0A8C4N126|A0A8C4N126_EQUAS	len=1068	ExpAA=0.02	First60=0.01	PredHel=0	Topology=o
tr|A0A8C4L2C5|A0A8C4L2C5_EQUAS	len=69	ExpAA=0.00	First60=0.00	PredHel=0	Topology=i
tr|A0A9L0J414|A0A9L0J414_EQUAS	len=347	ExpAA=91.04	First60=0.00	PredHel=4	Topology=i95-117o137-159i166-188o310-332i
tr|A0A8C4PFJ2|A0A8C4PFJ2_EQUAS	len=483	ExpAA=218.16	First60=0.36	PredHel=10	Topology=o84-106i149-171o201-218i225-247o262-284i297-319o344-366i378-400o410-432i445-463o
tr|A0A8C4LC45|A0A8C4LC45_EQUAS	len=987	ExpAA=22.20	First60=0.00	PredHel=1	Topology=o939-961i
tr|A0A8C4MAZ0|A0A8C4MAZ0_EQUAS	len=874	ExpAA=0.01	First60=0.00	PredHel=0	Topology=o
tr|A0A8C4MD41|A0A8C4MD41_EQUAS	len=740	ExpAA=2.73	First60=2.72	PredHel=0	Topology=o
tr|A0A8C4LXG0|A0A8C4LXG0_EQUAS	len=422	ExpAA=0.00	First60=0.00	PredHel=0	Topology=o
tr|A0A8C4M9E1|A0A8C4M9E1_EQUAS	len=464	ExpAA=0.00	First60=0.00	PredHel=0	Topology=o
tr|A0A8C4PJ44|A0A8C4PJ44_EQUAS	len=221	ExpAA=91.49	First60=28.79	PredHel=4	Topology=i13-35o55-77i89-111o188-210i
tr|A0A9L0I599|A0A9L0I599_EQUAS	len=208	ExpAA=0.00	First60=0.00	PredHel=0	Topology=o
tr|A0A8C4LVY5|A0A8C4LVY5_EQUAS	len=376	ExpAA=0.01	First60=0.00	PredHel=0	Topology=o
tr|A0A9L0KCN8|A0A9L0KCN8_EQUAS	len=530	ExpAA=2.25	First60=2.22	PredHel=0	Topology=o
tr|A0A9L0K307|A0A9L0K307_EQUAS	len=286	ExpAA=0.11	First60=0.10	PredHel=0	Topology=o
tr|A0A9L0JKU6|A0A9L0JKU6_EQUAS	len=238	ExpAA=0.38	First60=0.00	PredHel=0	Topology=o
tr|A0A8C4PH86|A0A8C4PH86_EQUAS	len=1665	ExpAA=3.33	First60=3.30	PredHel=0	Topology=o
tr|A0A8C4M1L1|A0A8C4M1L1_EQUAS	len=1230	ExpAA=0.68	First60=0.01	PredHel=0	Topology=o
tr|A0A9L0JE37|A0A9L0JE37_EQUAS	len=261	ExpAA=0.35	First60=0.33	PredHel=0	Topology=o
tr|A0A9L0K7B5|A0A9L0K7B5_EQUAS	len=444	ExpAA=0.00	First60=0.00	PredHel=0	Topology=o
tr|A0A9L0JI24|A0A9L0JI24_EQUAS	len=176	ExpAA=0.01	First60=0.01	PredHel=0	Topology=o
tr|A0A9L0ITX2|A0A9L0ITX2_EQUAS	len=215	ExpAA=0.14	First60=0.14	PredHel=0	Topology=o
tr|A0A8C4MMG4|A0A8C4MMG4_EQUAS	len=1981	ExpAA=2.06	First60=0.00	PredHel=0	Topology=o
tr|A0A8C4M9M3|A0A8C4M9M3_EQUAS	len=281	ExpAA=0.18	First60=0.16	PredHel=0	Topology=o
tr|A0A9L0J803|A0A9L0J803_EQUAS	len=211	ExpAA=0.00	First60=0.00	PredHel=0	Topology=o
tr|A0A8C4KRQ7|A0A8C4KRQ7_EQUAS	len=92	ExpAA=0.00	First60=0.00	PredHel=0	Topology=o
tr|A0A8C4MAF9|A0A8C4MAF9_EQUAS	len=450	ExpAA=0.13	First60=0.13	PredHel=0	Topology=o
tr|A0A8C4PGE1|A0A8C4PGE1_EQUAS	len=252	ExpAA=0.01	First60=0.00	PredHel=0	Topology=o
tr|A0A8C4LMV6|A0A8C4LMV6_EQUAS	len=317	ExpAA=1.95	First60=0.00	PredHel=0	Topology=o
tr|A0A8C4LPX3|A0A8C4LPX3_EQUAS	len=307	ExpAA=0.00	First60=0.00	PredHel=0	Topology=o
tr|A0A8C4LT27|A0A8C4LT27_EQUAS	len=334	ExpAA=20.92	First60=0.00	PredHel=1	Topology=o294-316i
tr|A0A8C4PHR3|A0A8C4PHR3_EQUAS	len=476	ExpAA=18.90	First60=17.06	PredHel=1	Topology=i13-35o
tr|A0A9L0J8D3|A0A9L0J8D3_EQUAS	len=284	ExpAA=39.65	First60=18.42	PredHel=2	Topology=i13-30o230-252i
tr|A0A9L0JU28|A0A9L0JU28_EQUAS	len=178	ExpAA=0.22	First60=0.00	PredHel=0	Topology=o
tr|A0A8C4LJ55|A0A8C4LJ55_EQUAS	len=2128	ExpAA=22.91	First60=0.00	PredHel=1	Topology=o2088-2110i
tr|A0A9L0J7B9|A0A9L0J7B9_EQUAS	len=587	ExpAA=1.23	First60=1.21	PredHel=0	Topology=o
tr|A0A9L0J2J0|A0A9L0J2J0_EQUAS	len=108	ExpAA=4.36	First60=4.36	PredHel=0	Topology=o
tr|A0A9L0ITI0|A0A9L0ITI0_EQUAS	len=194	ExpAA=16.89	First60=16.89	PredHel=1	Topology=i13-35o
tr|A0A9L0JG27|A0A9L0JG27_EQUAS	len=204	ExpAA=5.29	First60=5.29	PredHel=0	Topology=o
tr|A0A8C4MIZ3|A0A8C4MIZ3_EQUAS	len=452	ExpAA=19.65	First60=19.62	PredHel=1	Topology=i9-31o
tr|A0A8C4LHK7|A0A8C4LHK7_EQUAS	len=732	ExpAA=231.70	First60=12.07	PredHel=9	Topology=o141-163i176-198o218-240i260-282o400-422i447-469o523-545i565-587o591-613i
tr|A0A8C4MKZ0|A0A8C4MKZ0_EQUAS	len=249	ExpAA=0.03	First60=0.00	PredHel=0	Topology=o
tr|A0A9L0IWD2|A0A9L0IWD2_EQUAS	len=583	ExpAA=0.00	First60=0.00	PredHel=0	Topology=o
tr|A0A8C4L0B8|A0A8C4L0B8_EQUAS	len=241	ExpAA=0.00	First60=0.00	PredHel=0	Topology=o
tr|A0A8C4LSM2|A0A8C4LSM2_EQUAS	len=182	ExpAA=0.06	First60=0.06	PredHel=0	Topology=o
tr|A0A8C4L1G5|A0A8C4L1G5_EQUAS	len=169	ExpAA=0.21	First60=0.20	PredHel=0	Topology=o
tr|A0A8C4MEX4|A0A8C4MEX4_EQUAS	len=239	ExpAA=0.37	First60=0.00	PredHel=0	Topology=o
tr|A0A9L0ICP3|A0A9L0ICP3_EQUAS	len=242	ExpAA=12.47	First60=12.44	PredHel=1	Topology=i12-29o
tr|A0A9L0IKW4|A0A9L0IKW4_EQUAS	len=264	ExpAA=0.00	First60=0.00	PredHel=0	Topology=o
tr|A0A8C4MM54|A0A8C4MM54_EQUAS	len=92	ExpAA=43.12	First60=41.84	PredHel=2	Topology=i7-26o41-63i
tr|A0A8C4M2S6|A0A8C4M2S6_EQUAS	len=248	ExpAA=0.25	First60=0.25	PredHel=0	Topology=o
tr|A0A8C4L5X9|A0A8C4L5X9_EQUAS	len=462	ExpAA=0.06	First60=0.02	PredHel=0	Topology=o
tr|A0A8C4L861|A0A8C4L861_EQUAS	len=129	ExpAA=0.00	First60=0.00	PredHel=0	Topology=o
tr|A0A8C4L110|A0A8C4L110_EQUAS	len=821	ExpAA=0.47	First60=0.16	PredHel=0	Topology=o
tr|A0A8C4N0D1|A0A8C4N0D1_EQUAS	len=152	ExpAA=0.01	First60=0.01	PredHel=0	Topology=o
tr|A0A8C4LDQ6|A0A8C4LDQ6_EQUAS	len=263	ExpAA=0.03	First60=0.00	PredHel=0	Topology=o
tr|A0A8C4KW70|A0A8C4KW70_EQUAS	len=273	ExpAA=92.09	First60=25.46	PredHel=4	Topology=i13-35o59-81i129-151o241-263i
tr|A0A9L0IRV1|A0A9L0IRV1_EQUAS	len=268	ExpAA=108.98	First60=23.69	PredHel=5	Topology=o15-37i58-80o100-122i129-151o235-257i
tr|A0A9L0J6P3|A0A9L0J6P3_EQUAS	len=556	ExpAA=0.02	First60=0.01	PredHel=0	Topology=o
tr|A0A8C4L9J2|A0A8C4L9J2_EQUAS	len=305	ExpAA=0.00	First60=0.00	PredHel=0	Topology=o
tr|A0A9L0KJ29|A0A9L0KJ29_EQUAS	len=175	ExpAA=0.75	First60=0.75	PredHel=0	Topology=o
tr|A0A8C4KWF4|A0A8C4KWF4_EQUAS	len=205	ExpAA=0.09	First60=0.06	PredHel=0	Topology=o
tr|A0A9L0K8R9|A0A9L0K8R9_EQUAS	len=215	ExpAA=0.00	First60=0.00	PredHel=0	Topology=o
tr|A0A9L0IDH4|A0A9L0IDH4_EQUAS	len=517	ExpAA=0.01	First60=0.00	PredHel=0	Topology=o
tr|A0A8C4MMM0|A0A8C4MMM0_EQUAS	len=639	ExpAA=266.85	First60=13.78	PredHel=12	Topology=i45-64o74-96i116-138o230-252i261-283o312-331i344-366o403-425i446-468o478-500i521-543o558-580i
tr|A0A9L0JF80|A0A9L0JF80_EQUAS	len=255	ExpAA=0.35	First60=0.00	PredHel=0	Topology=o
tr|A0A8C4MYJ8|A0A8C4MYJ8_EQUAS	len=287	ExpAA=0.01	First60=0.00	PredHel=0	Topology=o
tr|A0A9L0IUB8|A0A9L0IUB8_EQUAS	len=130	ExpAA=0.20	First60=0.10	PredHel=0	Topology=o
tr|A0A9L0K0M7|A0A9L0K0M7_EQUAS	len=495	ExpAA=1.35	First60=1.35	PredHel=0	Topology=o
tr|A0A8C4KZK7|A0A8C4KZK7_EQUAS	len=316	ExpAA=0.01	First60=0.00	PredHel=0	Topology=o
tr|A0A8C4PIK2|A0A8C4PIK2_EQUAS	len=309	ExpAA=0.82	First60=0.01	PredHel=0	Topology=o
tr|A0A9L0IRM1|A0A9L0IRM1_EQUAS	len=232	ExpAA=0.81	First60=0.64	PredHel=0	Topology=o
tr|A0A9L0IVE2|A0A9L0IVE2_EQUAS	len=677	ExpAA=22.82	First60=0.00	PredHel=1	Topology=o644-666i
tr|A0A8C4N6N9|A0A8C4N6N9_EQUAS	len=877	ExpAA=0.16	First60=0.00	PredHel=0	Topology=o
tr|A0A9L0JQ22|A0A9L0JQ22_EQUAS	len=145	ExpAA=0.09	First60=0.00	PredHel=0	Topology=o
tr|A0A9L0J6Z4|A0A9L0J6Z4_EQUAS	len=214	ExpAA=0.00	First60=0.00	PredHel=0	Topology=o
tr|A0A8C4L2G1|A0A8C4L2G1_EQUAS	len=814	ExpAA=2.48	First60=2.31	PredHel=0	Topology=o
tr|A0A8C4KWG8|A0A8C4KWG8_EQUAS	len=4645	ExpAA=0.01	First60=0.00	PredHel=0	Topology=o
tr|A0A9L0IGU1|A0A9L0IGU1_EQUAS	len=441	ExpAA=0.00	First60=0.00	PredHel=0	Topology=o
tr|A0A9L0J723|A0A9L0J723_EQUAS	len=126	ExpAA=0.00	First60=0.00	PredHel=0	Topology=o
tr|A0A9L0JR47|A0A9L0JR47_EQUAS	len=302	ExpAA=0.33	First60=0.00	PredHel=0	Topology=o
tr|A0A9L0JY13|A0A9L0JY13_EQUAS	len=419	ExpAA=0.01	First60=0.00	PredHel=0	Topology=o
tr|A0A8C4L9H5|A0A8C4L9H5_EQUAS	len=418	ExpAA=0.46	First60=0.00	PredHel=0	Topology=o
tr|A0A8C4L826|A0A8C4L826_EQUAS	len=205	ExpAA=0.00	First60=0.00	PredHel=0	Topology=o
tr|A0A9L0I6Q4|A0A9L0I6Q4_EQUAS	len=347	ExpAA=0.36	First60=0.36	PredHel=0	Topology=o
tr|A0A8C4PN40|A0A8C4PN40_EQUAS	len=201	ExpAA=1.79	First60=0.02	PredHel=0	Topology=o
tr|A0A8C4LFV8|A0A8C4LFV8_EQUAS	len=117	ExpAA=0.08	First60=0.00	PredHel=0	Topology=o
tr|A0A9L0J882|A0A9L0J882_EQUAS	len=194	ExpAA=0.00	First60=0.00	PredHel=0	Topology=o
tr|A0A8C4L716|A0A8C4L716_EQUAS	len=191	ExpAA=0.00	First60=0.00	PredHel=0	Topology=o
tr|A0A8C4MVE7|A0A8C4MVE7_EQUAS	len=245	ExpAA=0.05	First60=0.03	PredHel=0	Topology=o
tr|A0A8C4L7B3|A0A8C4L7B3_EQUAS	len=221	ExpAA=0.00	First60=0.00	PredHel=0	Topology=o
tr|A0A8C4KYY0|A0A8C4KYY0_EQUAS	len=724	ExpAA=0.05	First60=0.05	PredHel=0	Topology=o
tr|A0A8C4MJ74|A0A8C4MJ74_EQUAS	len=541	ExpAA=0.00	First60=0.00	PredHel=0	Topology=o
tr|A0A8C4L7C0|A0A8C4L7C0_EQUAS	len=499	ExpAA=22.11	First60=0.07	PredHel=1	Topology=o412-434i
tr|F2VYX6|F2VYX6_EQUAS	len=356	ExpAA=23.06	First60=0.17	PredHel=1	Topology=o302-324i
tr|A0A8C4MBN8|A0A8C4MBN8_EQUAS	len=478	ExpAA=0.39	First60=0.38	PredHel=0	Topology=o
tr|A0A9L0IYC9|A0A9L0IYC9_EQUAS	len=317	ExpAA=0.01	First60=0.01	PredHel=0	Topology=o
tr|A0A8C4MU73|A0A8C4MU73_EQUAS	len=440	ExpAA=3.95	First60=3.95	PredHel=0	Topology=o
tr|A0A8C4LCT0|A0A8C4LCT0_EQUAS	len=908	ExpAA=1.18	First60=0.00	PredHel=0	Topology=o
tr|A0A8C4LUD6|A0A8C4LUD6_EQUAS	len=166	ExpAA=0.09	First60=0.09	PredHel=0	Topology=o
tr|A0A8C4LUE8|A0A8C4LUE8_EQUAS	len=403	ExpAA=0.92	First60=0.01	PredHel=0	Topology=o
tr|A0A9L0KCW0|A0A9L0KCW0_EQUAS	len=474	ExpAA=150.83	First60=22.62	PredHel=7	Topology=i7-29o129-151i163-185o200-217i380-399o404-423i444-466o
tr|A0A9L0IHK9|A0A9L0IHK9_EQUAS	len=317	ExpAA=1.17	First60=0.01	PredHel=0	Topology=o
tr|A0A9L0IYH5|A0A9L0IYH5_EQUAS	len=134	ExpAA=45.96	First60=2.72	PredHel=2	Topology=o58-80i110-132o
tr|A0A9L0IKL0|A0A9L0IKL0_EQUAS	len=130	ExpAA=2.24	First60=1.45	PredHel=0	Topology=o
tr|A0A9L0KH48|A0A9L0KH48_EQUAS	len=319	ExpAA=0.00	First60=0.00	PredHel=0	Topology=o
tr|A0A8C4MXV1|A0A8C4MXV1_EQUAS	len=194	ExpAA=0.00	First60=0.00	PredHel=0	Topology=o
tr|A0A9L0K214|A0A9L0K214_EQUAS	len=471	ExpAA=0.59	First60=0.59	PredHel=0	Topology=o
tr|A0A9L0K238|A0A9L0K238_EQUAS	len=278	ExpAA=0.05	First60=0.01	PredHel=0	Topology=o
tr|A0A8C4KYX4|A0A8C4KYX4_EQUAS	len=680	ExpAA=0.04	First60=0.00	PredHel=0	Topology=o
tr|A0A8C4PSR3|A0A8C4PSR3_EQUAS	len=541	ExpAA=0.00	First60=0.00	PredHel=0	Topology=o
tr|A0A9L0IHY4|A0A9L0IHY4_EQUAS	len=673	ExpAA=0.00	First60=0.00	PredHel=0	Topology=o
tr|A0A8C4MMS6|A0A8C4MMS6_EQUAS	len=383	ExpAA=2.44	First60=2.42	PredHel=0	Topology=o
tr|A0A8C4M096|A0A8C4M096_EQUAS	len=471	ExpAA=16.25	First60=16.21	PredHel=1	Topology=i7-26o
tr|A0A9L0IHQ0|A0A9L0IHQ0_EQUAS	len=198	ExpAA=0.64	First60=0.64	PredHel=0	Topology=o
tr|A0A8C4L453|A0A8C4L453_EQUAS	len=386	ExpAA=0.01	First60=0.00	PredHel=0	Topology=o
tr|A0A8C4PI52|A0A8C4PI52_EQUAS	len=216	ExpAA=0.00	First60=0.00	PredHel=0	Topology=o
tr|A0A8C4PM73|A0A8C4PM73_EQUAS	len=269	ExpAA=0.02	First60=0.00	PredHel=0	Topology=o
tr|A0A8C4MPM2|A0A8C4MPM2_EQUAS	len=265	ExpAA=0.06	First60=0.00	PredHel=0	Topology=o
tr|A0A8C4MU72|A0A8C4MU72_EQUAS	len=387	ExpAA=0.45	First60=0.00	PredHel=0	Topology=o
tr|A0A8C4PQU8|A0A8C4PQU8_EQUAS	len=766	ExpAA=0.34	First60=0.34	PredHel=0	Topology=o
tr|A0A8C4PSU1|A0A8C4PSU1_EQUAS	len=1062	ExpAA=0.95	First60=0.00	PredHel=0	Topology=o
tr|A0A8C4MHJ9|A0A8C4MHJ9_EQUAS	len=127	ExpAA=0.02	First60=0.00	PredHel=0	Topology=o
tr|A0A9L0K0M4|A0A9L0K0M4_EQUAS	len=1682	ExpAA=0.09	First60=0.00	PredHel=0	Topology=o
tr|A0A9L0JNT7|A0A9L0JNT7_EQUAS	len=317	ExpAA=0.01	First60=0.00	PredHel=0	Topology=o
tr|A0A9L0JQJ4|A0A9L0JQJ4_EQUAS	len=239	ExpAA=0.01	First60=0.00	PredHel=0	Topology=o
tr|A0A9L0KEA6|A0A9L0KEA6_EQUAS	len=132	ExpAA=0.50	First60=0.50	PredHel=0	Topology=o
tr|A0A9L0JTS5|A0A9L0JTS5_EQUAS	len=195	ExpAA=0.12	First60=0.09	PredHel=0	Topology=o
Output legend
len → length of the protein in amino acids.
ExpAA → expected percentage of amino acids predicted to be exposed to the membrane or the surface.
First60 → expected percentage of the first 60 amino acids that could be involved in an exposed region.
PredHel → predicted number of transmembrane α-helices.
Topology → predicted topology of the protein: indicates whether regions are intracellular (i), extracellular (o), or transmembrane (usually implied between “i” and “o”

## Sheet: less abundant in DC-EVs
TransMembrane Hidden Markov Model (TMHMM) of protein identified as less abundant in DC-EVs
tr|A0A9L0J9Y8|A0A9L0J9Y8_EQUAS	len=351	ExpAA=11.32	First60=0.23	PredHel=0	Topology=o
sp|P0DUB1|PIGR_EQUAS	len=762	ExpAA=23.11	First60=0.40	PredHel=1	Topology=o637-659i
tr|A0A8C4PI07|A0A8C4PI07_EQUAS	len=499	ExpAA=0.00	First60=0.00	PredHel=0	Topology=o
tr|A0A9L0K1P6|A0A9L0K1P6_EQUAS	len=134	ExpAA=1.72	First60=1.72	PredHel=0	Topology=o
tr|A0A8C4LAK7|A0A8C4LAK7_EQUAS	len=131	ExpAA=0.00	First60=0.00	PredHel=0	Topology=o
sp|P0DUB3|IGHA_EQUAS	len=346	ExpAA=0.02	First60=0.02	PredHel=0	Topology=o
tr|A0A8C4L0F9|A0A8C4L0F9_EQUAS	len=142	ExpAA=19.10	First60=19.06	PredHel=1	Topology=i7-29o
tr|A0A8C4N317|A0A8C4N317_EQUAS	len=909	ExpAA=22.87	First60=0.00	PredHel=1	Topology=o736-758i
tr|A0A8C4MI51|A0A8C4MI51_EQUAS	len=246	ExpAA=0.05	First60=0.03	PredHel=0	Topology=o
tr|A0A9L0III6|A0A9L0III6_EQUAS	len=230	ExpAA=0.00	First60=0.00	PredHel=0	Topology=o
tr|A0A8C4MWT4|A0A8C4MWT4_EQUAS	len=683	ExpAA=5.37	First60=5.37	PredHel=0	Topology=o
tr|A0A9L0JH31|A0A9L0JH31_EQUAS	len=472	ExpAA=1.07	First60=1.04	PredHel=0	Topology=o
tr|A0A9L0J604|A0A9L0J604_EQUAS	len=120	ExpAA=2.75	First60=2.68	PredHel=0	Topology=o
tr|A0A8C4LF88|A0A8C4LF88_EQUAS	len=249	ExpAA=0.41	First60=0.40	PredHel=0	Topology=o
tr|A0A8C4MAP6|A0A8C4MAP6_EQUAS	len=133	ExpAA=0.00	First60=0.00	PredHel=0	Topology=o
tr|A0A9L0JRF2|A0A9L0JRF2_EQUAS	len=222	ExpAA=0.02	First60=0.00	PredHel=0	Topology=o
tr|A0A8C4MGD2|A0A8C4MGD2_EQUAS	len=172	ExpAA=0.00	First60=0.00	PredHel=0	Topology=o
tr|A0A8C4LNW0|A0A8C4LNW0_EQUAS	len=587	ExpAA=0.11	First60=0.11	PredHel=0	Topology=o
tr|A0A8C4LPD6|A0A8C4LPD6_EQUAS	len=603	ExpAA=0.32	First60=0.00	PredHel=0	Topology=o
tr|A0A9L0JAX3|A0A9L0JAX3_EQUAS	len=313	ExpAA=1.29	First60=1.29	PredHel=0	Topology=o
tr|A0A8C4MNG7|A0A8C4MNG7_EQUAS	len=152	ExpAA=1.99	First60=1.95	PredHel=0	Topology=o
tr|A0A9L0IWC2|A0A9L0IWC2_EQUAS	len=762	ExpAA=2.14	First60=0.00	PredHel=0	Topology=o
tr|A0A8C4PV87|A0A8C4PV87_EQUAS	len=1388	ExpAA=3.18	First60=3.07	PredHel=0	Topology=o
tr|A0A8C4KRV4|A0A8C4KRV4_EQUAS	len=394	ExpAA=22.76	First60=21.72	PredHel=1	Topology=i5-27o
tr|A0A8C4L437|A0A8C4L437_EQUAS	len=242	ExpAA=0.00	First60=0.00	PredHel=0	Topology=o
tr|A0A8C4LIK6|A0A8C4LIK6_EQUAS	len=102	ExpAA=0.08	First60=0.08	PredHel=0	Topology=o
Output legend
len → length of the protein in amino acids.
ExpAA → expected percentage of amino acids predicted to be exposed to the membrane or the surface.
First60 → expected percentage of the first 60 amino acids that could be involved in an exposed region.
PredHel → predicted number of transmembrane α-helices.
Topology → predicted topology of the protein: indicates whether regions are intracellular (i), extracellular (o), or transmembrane (usually implied between “i” and “o”

## Sheet: = abundance in  DC- and MDM-EVs
TransMembrane Hidden Markov Model (TMHMM) of protein identified - with similar abundance in abundant in DC-EVs and MDM-EVs
tr|A0A8C4MJG2|A0A8C4MJG2_EQUAS	len=2453	ExpAA=11.10	First60=11.09	PredHel=0	Topology=o
tr|A0A9L0JZQ1|A0A9L0JZQ1_EQUAS	len=729	ExpAA=15.52	First60=3.77	PredHel=0	Topology=o
tr|A0A8C4LS50|A0A8C4LS50_EQUAS	len=378	ExpAA=1.84	First60=0.00	PredHel=0	Topology=o
tr|A0A8C4LQF0|A0A8C4LQF0_EQUAS	len=377	ExpAA=3.84	First60=0.00	PredHel=0	Topology=o
tr|A0A8C4LBF0|A0A8C4LBF0_EQUAS	len=902	ExpAA=0.01	First60=0.00	PredHel=0	Topology=o
tr|A0A8C4MRH2|A0A8C4MRH2_EQUAS	len=681	ExpAA=37.18	First60=0.87	PredHel=0	Topology=o
tr|A0A9L0IFP9|A0A9L0IFP9_EQUAS	len=640	ExpAA=0.00	First60=0.00	PredHel=0	Topology=o
tr|A0A9L0IRS3|A0A9L0IRS3_EQUAS	len=369	ExpAA=1.28	First60=0.01	PredHel=0	Topology=o
tr|A0A9L0IQN5|A0A9L0IQN5_EQUAS	len=517	ExpAA=0.82	First60=0.69	PredHel=0	Topology=o
tr|A0A9L0K6S3|A0A9L0K6S3_EQUAS	len=241	ExpAA=0.00	First60=0.00	PredHel=0	Topology=o
tr|D2EC27|D2EC27_EQUAS	len=241	ExpAA=0.00	First60=0.00	PredHel=0	Topology=o
tr|A0A9L0JCR5|A0A9L0JCR5_EQUAS	len=828	ExpAA=23.45	First60=0.00	PredHel=1	Topology=o692-714i
tr|A0A8C4KS57|A0A8C4KS57_EQUAS	len=568	ExpAA=64.82	First60=22.54	PredHel=1	Topology=i7-29o
tr|A0A9L0KFX1|A0A9L0KFX1_EQUAS	len=203	ExpAA=0.00	First60=0.00	PredHel=0	Topology=o
tr|A0A8C4M7U6|A0A8C4M7U6_EQUAS	len=359	ExpAA=21.51	First60=21.50	PredHel=1	Topology=i7-29o
tr|A0A8C4LMC7|A0A8C4LMC7_EQUAS	len=572	ExpAA=0.07	First60=0.06	PredHel=0	Topology=o
sp|P19647|LACB2_EQUAS	len=163	ExpAA=0.06	First60=0.00	PredHel=0	Topology=o
tr|A0A8C4L1X5|A0A8C4L1X5_EQUAS	len=1662	ExpAA=3.33	First60=3.30	PredHel=0	Topology=o
tr|A0A8C4LP87|A0A8C4LP87_EQUAS	len=1334	ExpAA=0.50	First60=0.01	PredHel=0	Topology=o
tr|A0A8C4LH99|A0A8C4LH99_EQUAS	len=822	ExpAA=4.93	First60=0.00	PredHel=0	Topology=o
tr|A0A8C4MBB5|A0A8C4MBB5_EQUAS	len=512	ExpAA=0.07	First60=0.00	PredHel=0	Topology=o
tr|A0A8C4PP94|A0A8C4PP94_EQUAS	len=699	ExpAA=0.03	First60=0.03	PredHel=0	Topology=o
tr|A0A8C4M144|A0A8C4M144_EQUAS	len=333	ExpAA=25.01	First60=2.48	PredHel=1	Topology=o237-259i
tr|A0A8C4PQR1|A0A8C4PQR1_EQUAS	len=509	ExpAA=0.08	First60=0.05	PredHel=0	Topology=o
tr|A0A8C4L7D7|A0A8C4L7D7_EQUAS	len=762	ExpAA=23.11	First60=0.40	PredHel=1	Topology=o637-659i
tr|A0A9L0JTJ0|A0A9L0JTJ0_EQUAS	len=514	ExpAA=11.35	First60=11.34	PredHel=0	Topology=o
tr|A0A8C4PGG1|A0A8C4PGG1_EQUAS	len=831	ExpAA=117.18	First60=3.05	PredHel=5	Topology=o102-124i150-172o422-444i473-495o775-797i
tr|A0A9L0JYG5|A0A9L0JYG5_EQUAS	len=263	ExpAA=0.09	First60=0.00	PredHel=0	Topology=o
tr|A0A8C4LUS2|A0A8C4LUS2_EQUAS	len=1382	ExpAA=22.99	First60=0.00	PredHel=1	Topology=o1019-1041i
tr|A0A8C4LMB6|A0A8C4LMB6_EQUAS	len=206	ExpAA=0.02	First60=0.02	PredHel=0	Topology=o
tr|A0A8C4MQP2|A0A8C4MQP2_EQUAS	len=184	ExpAA=0.09	First60=0.07	PredHel=0	Topology=o
tr|A0A8C4LKJ2|A0A8C4LKJ2_EQUAS	len=295	ExpAA=0.03	First60=0.00	PredHel=0	Topology=o
tr|A0A9L0JY49|A0A9L0JY49_EQUAS	len=422	ExpAA=88.96	First60=0.00	PredHel=4	Topology=i247-269o279-296i309-331o354-376i
tr|A0A9L0JHH3|A0A9L0JHH3_EQUAS	len=456	ExpAA=0.48	First60=0.03	PredHel=0	Topology=o
tr|A0A9L0JAL2|A0A9L0JAL2_EQUAS	len=795	ExpAA=19.53	First60=1.76	PredHel=1	Topology=o601-623i
tr|A0A9L0IIG1|A0A9L0IIG1_EQUAS	len=265	ExpAA=24.29	First60=20.61	PredHel=1	Topology=o28-50i
tr|A0A9L0ITJ8|A0A9L0ITJ8_EQUAS	len=266	ExpAA=83.96	First60=10.45	PredHel=3	Topology=i81-103o113-135i230-252o
tr|A0A8C4MK13|A0A8C4MK13_EQUAS	len=546	ExpAA=118.43	First60=20.94	PredHel=5	Topology=o45-67i87-109o213-235i240-262o400-422i
tr|A0A8C4MT59|A0A8C4MT59_EQUAS	len=548	ExpAA=111.24	First60=17.59	PredHel=5	Topology=o42-64i84-106o210-232i237-259o387-409i
tr|A0A8C4PTW9|A0A8C4PTW9_EQUAS	len=524	ExpAA=0.02	First60=0.02	PredHel=0	Topology=o
tr|A0A8C4M837|A0A8C4M837_EQUAS	len=1476	ExpAA=11.43	First60=11.43	PredHel=0	Topology=o
tr|A0A8C4LYY1|A0A8C4LYY1_EQUAS	len=677	ExpAA=149.09	First60=0.00	PredHel=7	Topology=o416-438i450-472o500-521i528-550o555-577i584-601o651-673i
tr|A0A9L0JRQ6|A0A9L0JRQ6_EQUAS	len=1313	ExpAA=20.95	First60=0.00	PredHel=1	Topology=o1264-1283i
tr|A0A8C4LLJ6|A0A8C4LLJ6_EQUAS	len=1101	ExpAA=0.76	First60=0.00	PredHel=0	Topology=o
tr|A0A8C4LGT3|A0A8C4LGT3_EQUAS	len=711	ExpAA=23.62	First60=23.28	PredHel=1	Topology=i12-34o
tr|A0A9L0J5R8|A0A9L0J5R8_EQUAS	len=827	ExpAA=2.23	First60=0.03	PredHel=0	Topology=o
tr|A0A8C4LFP3|A0A8C4LFP3_EQUAS	len=418	ExpAA=0.95	First60=0.00	PredHel=0	Topology=o
tr|A0A8C4LB70|A0A8C4LB70_EQUAS	len=748	ExpAA=24.83	First60=2.48	PredHel=1	Topology=o674-696i
tr|A0A8C4LVA2|A0A8C4LVA2_EQUAS	len=474	ExpAA=24.96	First60=15.97	PredHel=0	Topology=o
tr|A0A8C4M8Y2|A0A8C4M8Y2_EQUAS	len=363	ExpAA=0.05	First60=0.04	PredHel=0	Topology=o
tr|A0A8C4L515|A0A8C4L515_EQUAS	len=333	ExpAA=0.01	First60=0.01	PredHel=0	Topology=o
tr|A0A8C4PRE0|A0A8C4PRE0_EQUAS	len=620	ExpAA=0.00	First60=0.00	PredHel=0	Topology=o
tr|A0A8C4PL36|A0A8C4PL36_EQUAS	len=585	ExpAA=0.03	First60=0.00	PredHel=0	Topology=o
tr|A0A8C4LTH4|A0A8C4LTH4_EQUAS	len=518	ExpAA=0.14	First60=0.13	PredHel=0	Topology=o
tr|A0A9L0ITL6|A0A9L0ITL6_EQUAS	len=416	ExpAA=0.74	First60=0.74	PredHel=0	Topology=o
tr|A0A8C4PV45|A0A8C4PV45_EQUAS	len=352	ExpAA=0.29	First60=0.28	PredHel=0	Topology=o
tr|A0A9L0IL46|A0A9L0IL46_EQUAS	len=378	ExpAA=0.00	First60=0.00	PredHel=0	Topology=o
tr|A0A9L0JMN3|A0A9L0JMN3_EQUAS	len=502	ExpAA=0.01	First60=0.01	PredHel=0	Topology=o
tr|A0A8C4LEB4|A0A8C4LEB4_EQUAS	len=367	ExpAA=0.01	First60=0.00	PredHel=0	Topology=o
tr|A0A9L0JLA5|A0A9L0JLA5_EQUAS	len=328	ExpAA=0.00	First60=0.00	PredHel=0	Topology=o
tr|A0A8C4MQ97|A0A8C4MQ97_EQUAS	len=470	ExpAA=0.01	First60=0.00	PredHel=0	Topology=o
tr|A0A9L0IR64|A0A9L0IR64_EQUAS	len=1086	ExpAA=0.11	First60=0.01	PredHel=0	Topology=o
tr|A0A9L0KA96|A0A9L0KA96_EQUAS	len=266	ExpAA=0.11	First60=0.11	PredHel=0	Topology=o
tr|A0A8C4PJ01|A0A8C4PJ01_EQUAS	len=381	ExpAA=0.05	First60=0.05	PredHel=0	Topology=o
tr|A0A8C4LU26|A0A8C4LU26_EQUAS	len=4562	ExpAA=0.02	First60=0.02	PredHel=0	Topology=o
tr|A0A9L0IEH0|A0A9L0IEH0_EQUAS	len=101	ExpAA=4.44	First60=4.43	PredHel=0	Topology=o
tr|A0A8C4LH37|A0A8C4LH37_EQUAS	len=117	ExpAA=3.79	First60=3.79	PredHel=0	Topology=o
tr|A0A8C4PF39|A0A8C4PF39_EQUAS	len=258	ExpAA=14.17	First60=0.00	PredHel=0	Topology=o
tr|A0A9L0KJQ1|A0A9L0KJQ1_EQUAS	len=303	ExpAA=0.00	First60=0.00	PredHel=0	Topology=o
tr|A0A8C4KZW0|A0A8C4KZW0_EQUAS	len=181	ExpAA=0.04	First60=0.04	PredHel=0	Topology=o
tr|A0A9L0JBK9|A0A9L0JBK9_EQUAS	len=186	ExpAA=0.06	First60=0.05	PredHel=0	Topology=o
tr|A0A9L0JNY9|A0A9L0JNY9_EQUAS	len=304	ExpAA=0.00	First60=0.00	PredHel=0	Topology=o
tr|A0A8C4M4G9|A0A8C4M4G9_EQUAS	len=432	ExpAA=0.01	First60=0.00	PredHel=0	Topology=o
tr|A0A8C4PFB4|A0A8C4PFB4_EQUAS	len=1210	ExpAA=196.90	First60=22.57	PredHel=9	Topology=o29-51i367-389o404-423i890-912o922-944i956-978o1030-1047i1060-1082o1097-1119i
tr|A0A9L0IJC6|A0A9L0IJC6_EQUAS	len=1243	ExpAA=181.59	First60=0.00	PredHel=8	Topology=i106-128o148-170i401-423o443-465i878-900o955-973i1025-1047o1062-1084i
tr|A0A9L0JV87|A0A9L0JV87_EQUAS	len=398	ExpAA=19.19	First60=19.16	PredHel=1	Topology=i21-43o
tr|A0A9L0I7E0|A0A9L0I7E0_EQUAS	len=442	ExpAA=0.03	First60=0.00	PredHel=0	Topology=o
tr|A0A8C4LD23|A0A8C4LD23_EQUAS	len=522	ExpAA=23.80	First60=0.65	PredHel=1	Topology=o243-265i
tr|A0A8C4MU29|A0A8C4MU29_EQUAS	len=1679	ExpAA=0.09	First60=0.04	PredHel=0	Topology=o
tr|A0A8C4M2X2|A0A8C4M2X2_EQUAS	len=554	ExpAA=0.66	First60=0.65	PredHel=0	Topology=o
tr|A0A8C4LVI5|A0A8C4LVI5_EQUAS	len=2242	ExpAA=0.01	First60=0.01	PredHel=0	Topology=o
tr|A0A8C4L449|A0A8C4L449_EQUAS	len=288	ExpAA=0.00	First60=0.00	PredHel=0	Topology=o
tr|A0A9L0KD12|A0A9L0KD12_EQUAS	len=412	ExpAA=0.52	First60=0.52	PredHel=0	Topology=o
tr|A0A9L0JB46|A0A9L0JB46_EQUAS	len=511	ExpAA=0.01	First60=0.00	PredHel=0	Topology=o
tr|A0A8C4MXD2|A0A8C4MXD2_EQUAS	len=189	ExpAA=0.00	First60=0.00	PredHel=0	Topology=o
tr|A0A9L0KBQ7|A0A9L0KBQ7_EQUAS	len=272	ExpAA=0.02	First60=0.00	PredHel=0	Topology=o
tr|A0A9L0JNQ0|A0A9L0JNQ0_EQUAS	len=555	ExpAA=0.01	First60=0.01	PredHel=0	Topology=o
tr|A0A8C4LFL5|A0A8C4LFL5_EQUAS	len=279	ExpAA=100.22	First60=23.32	PredHel=4	Topology=i47-69o84-106i118-140o248-270i
tr|A0A8C4MDZ9|A0A8C4MDZ9_EQUAS	len=472	ExpAA=45.43	First60=22.62	PredHel=2	Topology=i7-29o438-460i
tr|A0A9L0JLE0|A0A9L0JLE0_EQUAS	len=740	ExpAA=23.25	First60=0.76	PredHel=1	Topology=o648-670i
tr|A0A8C4L798|A0A8C4L798_EQUAS	len=347	ExpAA=3.57	First60=3.57	PredHel=0	Topology=o
tr|A0A8C4KX98|A0A8C4KX98_EQUAS	len=238	ExpAA=91.63	First60=34.00	PredHel=4	Topology=i12-34o49-71i84-106o206-228i
tr|A0A9L0IS20|A0A9L0IS20_EQUAS	len=218	ExpAA=0.23	First60=0.23	PredHel=0	Topology=o
tr|A0A9L0JQI2|A0A9L0JQI2_EQUAS	len=671	ExpAA=0.80	First60=0.66	PredHel=0	Topology=o
tr|A0A9L0IZ30|A0A9L0IZ30_EQUAS	len=415	ExpAA=0.00	First60=0.00	PredHel=0	Topology=o
tr|A0A8C4MRM8|A0A8C4MRM8_EQUAS	len=301	ExpAA=0.00	First60=0.00	PredHel=0	Topology=o
tr|A0A8C4LZI5|A0A8C4LZI5_EQUAS	len=213	ExpAA=0.00	First60=0.00	PredHel=0	Topology=o
tr|A0A8C4L4U8|A0A8C4L4U8_EQUAS	len=219	ExpAA=0.00	First60=0.00	PredHel=0	Topology=o
tr|A0A8C4PS80|A0A8C4PS80_EQUAS	len=430	ExpAA=4.84	First60=4.84	PredHel=0	Topology=o
tr|A0A9L0IZ52|A0A9L0IZ52_EQUAS	len=249	ExpAA=3.22	First60=0.01	PredHel=0	Topology=o
tr|A0A8C4M8W0|A0A8C4M8W0_EQUAS	len=927	ExpAA=1.49	First60=0.18	PredHel=0	Topology=o
tr|A0A8C4M972|A0A8C4M972_EQUAS	len=241	ExpAA=0.10	First60=0.10	PredHel=0	Topology=o
tr|A0A8C4M7A6|A0A8C4M7A6_EQUAS	len=423	ExpAA=0.04	First60=0.00	PredHel=0	Topology=o
tr|A0A9L0K7A6|A0A9L0K7A6_EQUAS	len=304	ExpAA=0.00	First60=0.00	PredHel=0	Topology=o
tr|A0A9L0I7S6|A0A9L0I7S6_EQUAS	len=223	ExpAA=0.30	First60=0.30	PredHel=0	Topology=o
tr|F0V6V5|F0V6V5_EQUAS	len=182	ExpAA=2.68	First60=2.68	PredHel=0	Topology=o
tr|A0A9L0KDY1|A0A9L0KDY1_EQUAS	len=157	ExpAA=0.00	First60=0.00	PredHel=0	Topology=o
tr|A0A9L0IB47|A0A9L0IB47_EQUAS	len=435	ExpAA=0.10	First60=0.00	PredHel=0	Topology=o
tr|A0A8C4MXZ4|A0A8C4MXZ4_EQUAS	len=412	ExpAA=0.15	First60=0.00	PredHel=0	Topology=o
tr|A0A9L0JQN6|A0A9L0JQN6_EQUAS	len=358	ExpAA=19.10	First60=19.09	PredHel=1	Topology=i5-27o
tr|A0A8C4M3K2|A0A8C4M3K2_EQUAS	len=510	ExpAA=0.00	First60=0.00	PredHel=0	Topology=o
tr|A0A9L0I739|A0A9L0I739_EQUAS	len=343	ExpAA=2.39	First60=2.38	PredHel=0	Topology=o
tr|A0A8C4MED5|A0A8C4MED5_EQUAS	len=1050	ExpAA=31.48	First60=7.03	PredHel=0	Topology=o
tr|A0A8C4M3D0|A0A8C4M3D0_EQUAS	len=2874	ExpAA=0.00	First60=0.00	PredHel=0	Topology=o
tr|A0A9L0J4Y2|A0A9L0J4Y2_EQUAS	len=490	ExpAA=0.00	First60=0.00	PredHel=0	Topology=o
tr|A0A9L0I699|A0A9L0I699_EQUAS	len=502	ExpAA=0.78	First60=0.06	PredHel=0	Topology=o
tr|A0A8C4N8G6|A0A8C4N8G6_EQUAS	len=384	ExpAA=0.01	First60=0.00	PredHel=0	Topology=o
tr|A0A8C4MJF6|A0A8C4MJF6_EQUAS	len=633	ExpAA=0.09	First60=0.00	PredHel=0	Topology=o
tr|A0A9L0JQX4|A0A9L0JQX4_EQUAS	len=434	ExpAA=0.07	First60=0.00	PredHel=0	Topology=o
tr|A0A8C4L1S5|A0A8C4L1S5_EQUAS	len=469	ExpAA=23.03	First60=0.00	PredHel=1	Topology=o421-443i
tr|F2VYZ0|F2VYZ0_EQUAS	len=351	ExpAA=22.94	First60=0.00	PredHel=1	Topology=o297-319i
tr|A0A8C4M797|A0A8C4M797_EQUAS	len=622	ExpAA=19.50	First60=19.50	PredHel=1	Topology=i7-29o
tr|A0A8C4MKR0|A0A8C4MKR0_EQUAS	len=2208	ExpAA=0.22	First60=0.02	PredHel=0	Topology=o
tr|A0A8C4PTS8|A0A8C4PTS8_EQUAS	len=135	ExpAA=0.00	First60=0.00	PredHel=0	Topology=o
tr|A0A8C4MEF5|A0A8C4MEF5_EQUAS	len=541	ExpAA=14.78	First60=14.77	PredHel=1	Topology=i9-28o
tr|A0A8C4L8U6|A0A8C4L8U6_EQUAS	len=2594	ExpAA=0.34	First60=0.00	PredHel=0	Topology=o
tr|A0A9L0JZQ9|A0A9L0JZQ9_EQUAS	len=756	ExpAA=0.14	First60=0.14	PredHel=0	Topology=o
tr|A0A9L0IQL2|A0A9L0IQL2_EQUAS	len=2982	ExpAA=0.56	First60=0.51	PredHel=0	Topology=o
tr|A0A9L0I5F9|A0A9L0I5F9_EQUAS	len=415	ExpAA=0.18	First60=0.05	PredHel=0	Topology=o
tr|A0A9L0IG45|A0A9L0IG45_EQUAS	len=2386	ExpAA=1.56	First60=1.54	PredHel=0	Topology=o
tr|A0A8C4L3Z5|A0A8C4L3Z5_EQUAS	len=348	ExpAA=0.35	First60=0.33	PredHel=0	Topology=o
tr|A0A9L0JPI3|A0A9L0JPI3_EQUAS	len=657	ExpAA=21.43	First60=21.43	PredHel=1	Topology=i7-29o
tr|A0A9L0K5V0|A0A9L0K5V0_EQUAS	len=333	ExpAA=0.02	First60=0.02	PredHel=0	Topology=o
tr|A0A8C4PSU9|A0A8C4PSU9_EQUAS	len=445	ExpAA=8.11	First60=8.09	PredHel=0	Topology=o
tr|A0A8C4LIC6|A0A8C4LIC6_EQUAS	len=699	ExpAA=0.93	First60=0.00	PredHel=0	Topology=o
tr|A0A8C4M341|A0A8C4M341_EQUAS	len=1187	ExpAA=22.03	First60=0.48	PredHel=1	Topology=o1132-1154i
tr|A0A9L0K678|A0A9L0K678_EQUAS	len=496	ExpAA=0.10	First60=0.01	PredHel=0	Topology=o
tr|A0A9L0JAX7|A0A9L0JAX7_EQUAS	len=387	ExpAA=0.08	First60=0.00	PredHel=0	Topology=o
tr|A0A9L0JU07|A0A9L0JU07_EQUAS	len=380	ExpAA=8.30	First60=0.00	PredHel=0	Topology=o
tr|A0A8C4PI50|A0A8C4PI50_EQUAS	len=335	ExpAA=0.09	First60=0.00	PredHel=0	Topology=o
tr|A0A8C4PQR4|A0A8C4PQR4_EQUAS	len=367	ExpAA=0.01	First60=0.00	PredHel=0	Topology=o
tr|A0A8C4MF71|A0A8C4MF71_EQUAS	len=340	ExpAA=0.03	First60=0.00	PredHel=0	Topology=o
tr|A0A8C4LFI2|A0A8C4LFI2_EQUAS	len=72	ExpAA=0.00	First60=0.00	PredHel=0	Topology=i
tr|A0A9L0IGY1|A0A9L0IGY1_EQUAS	len=488	ExpAA=171.27	First60=0.00	PredHel=8	Topology=i107-126o150-172i185-207o217-235i256-278o293-315i327-349o364-382i
tr|A0A8C4PUN3|A0A8C4PUN3_EQUAS	len=865	ExpAA=0.03	First60=0.00	PredHel=0	Topology=o
sp|P01959|HBA_EQUAS	len=142	ExpAA=0.06	First60=0.01	PredHel=0	Topology=o
tr|A0A9L0JT92|A0A9L0JT92_EQUAS	len=189	ExpAA=0.03	First60=0.00	PredHel=0	Topology=o
tr|A0A9L0K788|A0A9L0K788_EQUAS	len=484	ExpAA=21.94	First60=21.91	PredHel=1	Topology=i21-43o
tr|A0A9L0J4M7|A0A9L0J4M7_EQUAS	len=492	ExpAA=6.93	First60=0.57	PredHel=0	Topology=o
tr|A0A8C4MRR0|A0A8C4MRR0_EQUAS	len=823	ExpAA=0.00	First60=0.00	PredHel=0	Topology=o
tr|A0A9L0J331|A0A9L0J331_EQUAS	len=655	ExpAA=0.11	First60=0.05	PredHel=0	Topology=o
tr|A0A8C4LJ11|A0A8C4LJ11_EQUAS	len=4423	ExpAA=4.97	First60=4.97	PredHel=0	Topology=o
tr|A0A9L0JS26|A0A9L0JS26_EQUAS	len=502	ExpAA=0.00	First60=0.00	PredHel=0	Topology=o
tr|A0A8C4MEN0|A0A8C4MEN0_EQUAS	len=908	ExpAA=6.12	First60=6.12	PredHel=0	Topology=o
tr|A0A8C4MW72|A0A8C4MW72_EQUAS	len=946	ExpAA=0.29	First60=0.29	PredHel=0	Topology=o
tr|A0A8C4PPT3|A0A8C4PPT3_EQUAS	len=884	ExpAA=1.49	First60=1.46	PredHel=0	Topology=o
tr|A0A8C4M528|A0A8C4M528_EQUAS	len=984	ExpAA=12.54	First60=0.01	PredHel=0	Topology=o
tr|A0A8C4LAQ1|A0A8C4LAQ1_EQUAS	len=832	ExpAA=0.07	First60=0.05	PredHel=0	Topology=o
tr|A0A8C4M2T3|A0A8C4M2T3_EQUAS	len=189	ExpAA=0.56	First60=0.55	PredHel=0	Topology=o
tr|A0A9L0IRH4|A0A9L0IRH4_EQUAS	len=453	ExpAA=1.72	First60=1.70	PredHel=0	Topology=o
tr|A0A8C4KWV0|A0A8C4KWV0_EQUAS	len=224	ExpAA=8.85	First60=0.00	PredHel=0	Topology=o
tr|A0A8C4PII6|A0A8C4PII6_EQUAS	len=519	ExpAA=0.60	First60=0.00	PredHel=0	Topology=o
tr|A0A8C4PU43|A0A8C4PU43_EQUAS	len=886	ExpAA=0.09	First60=0.01	PredHel=0	Topology=o
tr|A0A8C4KQR2|A0A8C4KQR2_EQUAS	len=479	ExpAA=13.20	First60=13.14	PredHel=0	Topology=o
tr|A0A9L0IH75|A0A9L0IH75_EQUAS	len=327	ExpAA=5.73	First60=0.33	PredHel=0	Topology=o
tr|A0A8C4MAY2|A0A8C4MAY2_EQUAS	len=390	ExpAA=0.16	First60=0.00	PredHel=0	Topology=o
tr|A0A9L0IE28|A0A9L0IE28_EQUAS	len=561	ExpAA=0.04	First60=0.03	PredHel=0	Topology=o
sp|P13613|LACB1_EQUAS	len=162	ExpAA=0.01	First60=0.00	PredHel=0	Topology=o
tr|A0A8C4KX24|A0A8C4KX24_EQUAS	len=515	ExpAA=22.56	First60=0.87	PredHel=1	Topology=o481-503i
tr|A0A9L0IC53|A0A9L0IC53_EQUAS	len=697	ExpAA=261.11	First60=0.00	PredHel=12	Topology=i109-131o135-154i175-197o207-224i237-259o289-311i324-346o366-388i451-473o483-505i561-583o598-620i
tr|A0A8C4M2Z0|A0A8C4M2Z0_EQUAS	len=932	ExpAA=22.85	First60=0.04	PredHel=1	Topology=o897-919i
tr|A0A8C4MW09|A0A8C4MW09_EQUAS	len=602	ExpAA=2.01	First60=1.99	PredHel=0	Topology=o
tr|A0A9L0ID98|A0A9L0ID98_EQUAS	len=592	ExpAA=24.20	First60=0.73	PredHel=1	Topology=o322-344i
tr|A0A9L0KJG1|A0A9L0KJG1_EQUAS	len=230	ExpAA=4.73	First60=2.31	PredHel=0	Topology=o
tr|A0A9L0JAL3|A0A9L0JAL3_EQUAS	len=281	ExpAA=5.21	First60=5.08	PredHel=0	Topology=o
tr|A0A8C4PQK7|A0A8C4PQK7_EQUAS	len=1792	ExpAA=0.68	First60=0.41	PredHel=0	Topology=o
tr|A0A8C4MHM2|A0A8C4MHM2_EQUAS	len=360	ExpAA=35.45	First60=13.28	PredHel=1	Topology=o305-327i
tr|A0A8C4KR62|A0A8C4KR62_EQUAS	len=148	ExpAA=0.95	First60=0.95	PredHel=0	Topology=o
tr|A0A8C4MEH8|A0A8C4MEH8_EQUAS	len=1493	ExpAA=0.14	First60=0.04	PredHel=0	Topology=o
tr|A0A9L0IFU3|A0A9L0IFU3_EQUAS	len=221	ExpAA=0.13	First60=0.12	PredHel=0	Topology=o
tr|A0A9L0K5K5|A0A9L0K5K5_EQUAS	len=492	ExpAA=0.09	First60=0.09	PredHel=0	Topology=o
tr|A0A9L0IZ44|A0A9L0IZ44_EQUAS	len=394	ExpAA=32.62	First60=8.85	PredHel=1	Topology=o349-371i
tr|A0A8C4LUY5|A0A8C4LUY5_EQUAS	len=162	ExpAA=0.13	First60=0.13	PredHel=0	Topology=o
tr|A0A9L0JZL7|A0A9L0JZL7_EQUAS	len=515	ExpAA=0.00	First60=0.00	PredHel=0	Topology=o
tr|A0A8C4LIC9|A0A8C4LIC9_EQUAS	len=1333	ExpAA=0.75	First60=0.01	PredHel=0	Topology=o
tr|A0A9L0IUB9|A0A9L0IUB9_EQUAS	len=190	ExpAA=0.50	First60=0.01	PredHel=0	Topology=o
tr|A0A9L0INR1|A0A9L0INR1_EQUAS	len=130	ExpAA=1.22	First60=1.22	PredHel=0	Topology=o
tr|A0A9L0K4R2|A0A9L0K4R2_EQUAS	len=137	ExpAA=22.03	First60=22.03	PredHel=1	Topology=i12-34o
tr|A0A9L0IBN9|A0A9L0IBN9_EQUAS	len=641	ExpAA=0.29	First60=0.03	PredHel=0	Topology=o
tr|A0A8C4L4T1|A0A8C4L4T1_EQUAS	len=711	ExpAA=0.24	First60=0.24	PredHel=0	Topology=o
tr|A0A8C4LI70|A0A8C4LI70_EQUAS	len=708	ExpAA=0.20	First60=0.20	PredHel=0	Topology=o
tr|A0A8C4MFR8|A0A8C4MFR8_EQUAS	len=431	ExpAA=2.11	First60=2.09	PredHel=0	Topology=o
tr|A0A9L0IZM9|A0A9L0IZM9_EQUAS	len=416	ExpAA=0.02	First60=0.00	PredHel=0	Topology=o
tr|A0A9L0IW43|A0A9L0IW43_EQUAS	len=269	ExpAA=46.69	First60=21.84	PredHel=2	Topology=i20-42o169-191i
tr|A0A8C4LDF7|A0A8C4LDF7_EQUAS	len=1173	ExpAA=42.85	First60=19.93	PredHel=2	Topology=i9-31o1129-1151i
tr|A0A8C4MKA8|A0A8C4MKA8_EQUAS	len=365	ExpAA=0.00	First60=0.00	PredHel=0	Topology=o
tr|A0A8C4LYW9|A0A8C4LYW9_EQUAS	len=361	ExpAA=22.77	First60=0.03	PredHel=1	Topology=o284-306i
tr|A0A9L0KE66|A0A9L0KE66_EQUAS	len=510	ExpAA=0.06	First60=0.06	PredHel=0	Topology=o
tr|A0A9L0JM89|A0A9L0JM89_EQUAS	len=844	ExpAA=0.01	First60=0.01	PredHel=0	Topology=o
tr|A0A8C4LHC4|A0A8C4LHC4_EQUAS	len=512	ExpAA=1.65	First60=1.65	PredHel=0	Topology=o
tr|A0A8C4LR37|A0A8C4LR37_EQUAS	len=114	ExpAA=23.70	First60=23.68	PredHel=1	Topology=o33-55i
tr|A0A8C4L0V6|A0A8C4L0V6_EQUAS	len=780	ExpAA=2.10	First60=0.22	PredHel=0	Topology=o
tr|A0A9L0JB52|A0A9L0JB52_EQUAS	len=211	ExpAA=2.37	First60=0.39	PredHel=0	Topology=o
tr|A0A8C4MS65|A0A8C4MS65_EQUAS	len=483	ExpAA=2.79	First60=0.44	PredHel=0	Topology=o
tr|A0A8C4LPN6|A0A8C4LPN6_EQUAS	len=273	ExpAA=0.00	First60=0.00	PredHel=0	Topology=o
tr|A0A8C4L769|A0A8C4L769_EQUAS	len=597	ExpAA=0.05	First60=0.03	PredHel=0	Topology=o
tr|A0A9L0JE10|A0A9L0JE10_EQUAS	len=434	ExpAA=0.06	First60=0.00	PredHel=0	Topology=o
tr|A0A9L0J965|A0A9L0J965_EQUAS	len=586	ExpAA=22.33	First60=0.00	PredHel=1	Topology=o489-511i
tr|A0A8C4MI88|A0A8C4MI88_EQUAS	len=204	ExpAA=0.00	First60=0.00	PredHel=0	Topology=o
tr|A0A8C4LH11|A0A8C4LH11_EQUAS	len=216	ExpAA=20.26	First60=20.18	PredHel=1	Topology=i11-33o
tr|A0A8C4L2C6|A0A8C4L2C6_EQUAS	len=199	ExpAA=10.17	First60=10.13	PredHel=0	Topology=o
tr|A0A9L0J014|A0A9L0J014_EQUAS	len=272	ExpAA=10.85	First60=4.15	PredHel=0	Topology=o
tr|A0A8C4L9P9|A0A8C4L9P9_EQUAS	len=831	ExpAA=125.48	First60=7.18	PredHel=5	Topology=o98-120i148-170o426-448i469-491o783-805i
tr|A0A8C4MMR8|A0A8C4MMR8_EQUAS	len=318	ExpAA=0.09	First60=0.00	PredHel=0	Topology=o
tr|A0A9L0IBB3|A0A9L0IBB3_EQUAS	len=526	ExpAA=2.40	First60=2.40	PredHel=0	Topology=o
tr|A0A8C4KUF3|A0A8C4KUF3_EQUAS	len=241	ExpAA=2.21	First60=0.07	PredHel=0	Topology=o
tr|A0A8C4M063|A0A8C4M063_EQUAS	len=438	ExpAA=0.00	First60=0.00	PredHel=0	Topology=o
tr|A0A9L0IR99|A0A9L0IR99_EQUAS	len=403	ExpAA=0.00	First60=0.00	PredHel=0	Topology=o
tr|A0A8C4LRZ9|A0A8C4LRZ9_EQUAS	len=986	ExpAA=7.34	First60=0.02	PredHel=0	Topology=o
tr|A0A8C4M1L5|A0A8C4M1L5_EQUAS	len=1600	ExpAA=24.29	First60=0.48	PredHel=1	Topology=i61-83o
tr|A0A9L0K2J0|A0A9L0K2J0_EQUAS	len=173	ExpAA=1.60	First60=0.00	PredHel=0	Topology=o
tr|A0A9L0J7G7|A0A9L0J7G7_EQUAS	len=226	ExpAA=41.35	First60=3.77	PredHel=2	Topology=i59-81o143-165i
tr|A0A9L0I6E5|A0A9L0I6E5_EQUAS	len=200	ExpAA=0.17	First60=0.13	PredHel=0	Topology=o
tr|A0A9L0IMN0|A0A9L0IMN0_EQUAS	len=297	ExpAA=16.45	First60=0.05	PredHel=0	Topology=o
tr|A0A9L0K3K1|A0A9L0K3K1_EQUAS	len=220	ExpAA=0.03	First60=0.03	PredHel=0	Topology=o
tr|A0A9L0J1V8|A0A9L0J1V8_EQUAS	len=304	ExpAA=0.05	First60=0.00	PredHel=0	Topology=o
tr|A0A9L0IWY2|A0A9L0IWY2_EQUAS	len=243	ExpAA=0.14	First60=0.14	PredHel=0	Topology=o
tr|A0A9L0K456|A0A9L0K456_EQUAS	len=231	ExpAA=0.00	First60=0.00	PredHel=0	Topology=o
tr|A0A9L0JAD0|A0A9L0JAD0_EQUAS	len=294	ExpAA=0.02	First60=0.00	PredHel=0	Topology=o
tr|A0A9L0IDN0|A0A9L0IDN0_EQUAS	len=272	ExpAA=0.03	First60=0.01	PredHel=0	Topology=o
tr|A0A8C4LLS4|A0A8C4LLS4_EQUAS	len=216	ExpAA=0.01	First60=0.00	PredHel=0	Topology=o
tr|A0A8C4LGK1|A0A8C4LGK1_EQUAS	len=237	ExpAA=0.46	First60=0.44	PredHel=0	Topology=o
tr|A0A8C4KSA0|A0A8C4KSA0_EQUAS	len=310	ExpAA=0.25	First60=0.18	PredHel=0	Topology=o
tr|A0A9L0J3P6|A0A9L0J3P6_EQUAS	len=211	ExpAA=0.61	First60=0.51	PredHel=0	Topology=o
tr|A0A8C4ME06|A0A8C4ME06_EQUAS	len=206	ExpAA=1.66	First60=1.62	PredHel=0	Topology=o
tr|A0A9L0KAI1|A0A9L0KAI1_EQUAS	len=184	ExpAA=2.28	First60=2.26	PredHel=0	Topology=o
tr|A0A8C4LI62|A0A8C4LI62_EQUAS	len=191	ExpAA=2.25	First60=2.23	PredHel=0	Topology=o
tr|A0A9L0JKU2|A0A9L0JKU2_EQUAS	len=259	ExpAA=0.03	First60=0.00	PredHel=0	Topology=o
tr|A0A9L0J4E7|A0A9L0J4E7_EQUAS	len=220	ExpAA=0.54	First60=0.54	PredHel=0	Topology=o
tr|A0A9L0I5Z5|A0A9L0I5Z5_EQUAS	len=287	ExpAA=0.07	First60=0.02	PredHel=0	Topology=o
tr|A0A8C4KSL7|A0A8C4KSL7_EQUAS	len=191	ExpAA=0.86	First60=0.84	PredHel=0	Topology=o
tr|A0A9L0J5H3|A0A9L0J5H3_EQUAS	len=259	ExpAA=0.00	First60=0.00	PredHel=0	Topology=o
tr|A0A8C4MDA1|A0A8C4MDA1_EQUAS	len=351	ExpAA=0.01	First60=0.00	PredHel=0	Topology=o
tr|A0A8C4MSQ7|A0A8C4MSQ7_EQUAS	len=205	ExpAA=0.00	First60=0.00	PredHel=0	Topology=o
tr|A0A9L0IR26|A0A9L0IR26_EQUAS	len=175	ExpAA=0.00	First60=0.00	PredHel=0	Topology=o
tr|A0A8C4LYI0|A0A8C4LYI0_EQUAS	len=180	ExpAA=21.06	First60=0.00	PredHel=1	Topology=o151-173i
tr|A0A9L0J324|A0A9L0J324_EQUAS	len=173	ExpAA=2.08	First60=2.08	PredHel=0	Topology=o
tr|A0A9L0JST4|A0A9L0JST4_EQUAS	len=178	ExpAA=0.00	First60=0.00	PredHel=0	Topology=o
tr|A0A9L0KAZ0|A0A9L0KAZ0_EQUAS	len=105	ExpAA=0.00	First60=0.00	PredHel=0	Topology=o
tr|A0A8C4LR57|A0A8C4LR57_EQUAS	len=280	ExpAA=0.05	First60=0.00	PredHel=0	Topology=o
tr|A0A9L0IAW7|A0A9L0IAW7_EQUAS	len=152	ExpAA=0.02	First60=0.00	PredHel=0	Topology=o
tr|A0A9L0J264|A0A9L0J264_EQUAS	len=182	ExpAA=2.33	First60=0.00	PredHel=0	Topology=o
tr|A0A9L0JDZ1|A0A9L0JDZ1_EQUAS	len=135	ExpAA=0.00	First60=0.00	PredHel=0	Topology=i
tr|A0A9L0K009|A0A9L0K009_EQUAS	len=119	ExpAA=0.00	First60=0.00	PredHel=0	Topology=o
tr|A0A9L0KBN2|A0A9L0KBN2_EQUAS	len=223	ExpAA=0.00	First60=0.00	PredHel=0	Topology=o
tr|A0A8C4L3Z8|A0A8C4L3Z8_EQUAS	len=151	ExpAA=0.06	First60=0.00	PredHel=0	Topology=o
tr|A0A9L0KG45|A0A9L0KG45_EQUAS	len=204	ExpAA=1.07	First60=1.07	PredHel=0	Topology=o
tr|A0A8C4L1V5|A0A8C4L1V5_EQUAS	len=1510	ExpAA=22.11	First60=22.01	PredHel=1	Topology=i9-31o
tr|A0A9L0JDK7|A0A9L0JDK7_EQUAS	len=226	ExpAA=22.85	First60=0.00	PredHel=1	Topology=o172-194i
tr|A0A9L0J0X2|A0A9L0J0X2_EQUAS	len=362	ExpAA=15.91	First60=0.00	PredHel=1	Topology=o321-343i
tr|A0A9L0K4X1|A0A9L0K4X1_EQUAS	len=151	ExpAA=3.93	First60=3.92	PredHel=0	Topology=o
tr|A0A8C4KZG1|A0A8C4KZG1_EQUAS	len=461	ExpAA=216.04	First60=20.82	PredHel=10	Topology=i37-59o90-112i125-144o154-173i194-216o231-253i260-279o312-331i390-412o427-449i
tr|A0A9L0K2T0|A0A9L0K2T0_EQUAS	len=573	ExpAA=3.60	First60=0.01	PredHel=0	Topology=o
tr|A0A8C4N7A7|A0A8C4N7A7_EQUAS	len=517	ExpAA=1.17	First60=0.79	PredHel=0	Topology=o
tr|A0A9L0JED8|A0A9L0JED8_EQUAS	len=501	ExpAA=241.97	First60=25.33	PredHel=11	Topology=o15-37i58-80o84-106i113-135o150-172i177-199o262-284i331-348o353-375i387-406o421-443i
tr|A0A8C4LPE1|A0A8C4LPE1_EQUAS	len=796	ExpAA=233.98	First60=0.03	PredHel=11	Topology=i119-141o316-338i340-362o399-421i442-464o522-541i543-565o585-607i648-670o685-707i720-742o
tr|A0A8C4LXZ2|A0A8C4LXZ2_EQUAS	len=662	ExpAA=306.87	First60=22.55	PredHel=14	Topology=o26-48i67-89o104-126i147-169o179-201i208-227o274-291i312-334o380-402i423-445o455-477i484-506o526-548i638-660o
tr|A0A8C4M5X5|A0A8C4M5X5_EQUAS	len=222	ExpAA=0.00	First60=0.00	PredHel=0	Topology=o
tr|A0A8C4PKN1|A0A8C4PKN1_EQUAS	len=946	ExpAA=0.02	First60=0.01	PredHel=0	Topology=o
tr|A0A9L0IG96|A0A9L0IG96_EQUAS	len=423	ExpAA=0.05	First60=0.00	PredHel=0	Topology=o
tr|A0A9L0JRA1|A0A9L0JRA1_EQUAS	len=306	ExpAA=0.00	First60=0.00	PredHel=0	Topology=o
tr|A0A8C4MDF4|A0A8C4MDF4_EQUAS	len=699	ExpAA=0.03	First60=0.00	PredHel=0	Topology=o
tr|A0A8C4MRF6|A0A8C4MRF6_EQUAS	len=490	ExpAA=0.09	First60=0.00	PredHel=0	Topology=o
tr|A0A8C4LQ10|A0A8C4LQ10_EQUAS	len=429	ExpAA=0.13	First60=0.11	PredHel=0	Topology=o
tr|A0A8C4L5G7|A0A8C4L5G7_EQUAS	len=711	ExpAA=1.89	First60=0.00	PredHel=0	Topology=o
tr|A0A8C4L7M1|A0A8C4L7M1_EQUAS	len=644	ExpAA=0.15	First60=0.14	PredHel=0	Topology=o
tr|A0A8C4KWX3|A0A8C4KWX3_EQUAS	len=970	ExpAA=8.00	First60=7.99	PredHel=0	Topology=o
tr|A0A9L0I526|A0A9L0I526_EQUAS	len=305	ExpAA=149.52	First60=0.00	PredHel=7	Topology=i96-118o128-150i157-179o184-206i213-235o239-261i280-302o
tr|A0A8C4PIJ9|A0A8C4PIJ9_EQUAS	len=244	ExpAA=22.75	First60=22.70	PredHel=1	Topology=o5-27i
tr|A0A9L0K7Y4|A0A9L0K7Y4_EQUAS	len=321	ExpAA=18.74	First60=18.61	PredHel=1	Topology=i7-29o
tr|A0A9L0JCG3|A0A9L0JCG3_EQUAS	len=274	ExpAA=0.00	First60=0.00	PredHel=0	Topology=o
tr|A0A9L0KEM5|A0A9L0KEM5_EQUAS	len=286	ExpAA=0.00	First60=0.00	PredHel=0	Topology=o
tr|A0A8C4L8M0|A0A8C4L8M0_EQUAS	len=362	ExpAA=0.00	First60=0.00	PredHel=0	Topology=o
tr|A0A9L0IY73|A0A9L0IY73_EQUAS	len=599	ExpAA=107.60	First60=0.00	PredHel=5	Topology=o304-326i347-369o391-413i422-444o562-584i
tr|A0A8C4MCB1|A0A8C4MCB1_EQUAS	len=147	ExpAA=1.54	First60=1.48	PredHel=0	Topology=o
tr|A0A8C4KW65|A0A8C4KW65_EQUAS	len=487	ExpAA=1.66	First60=0.00	PredHel=0	Topology=o
tr|A0A8C4N0P0|A0A8C4N0P0_EQUAS	len=130	ExpAA=0.00	First60=0.00	PredHel=0	Topology=o
tr|A0A8C4MSK0|A0A8C4MSK0_EQUAS	len=437	ExpAA=0.01	First60=0.00	PredHel=0	Topology=o
tr|A0A8C4L904|A0A8C4L904_EQUAS	len=606	ExpAA=0.59	First60=0.00	PredHel=0	Topology=o
tr|A0A8C4L6P7|A0A8C4L6P7_EQUAS	len=564	ExpAA=0.48	First60=0.00	PredHel=0	Topology=o
tr|A0A8C4MQV9|A0A8C4MQV9_EQUAS	len=212	ExpAA=0.00	First60=0.00	PredHel=0	Topology=o
tr|A0A9L0K6K7|A0A9L0K6K7_EQUAS	len=251	ExpAA=0.04	First60=0.00	PredHel=0	Topology=o
tr|A0A9L0KG07|A0A9L0KG07_EQUAS	len=255	ExpAA=0.06	First60=0.00	PredHel=0	Topology=o
tr|A0A9L0ILE7|A0A9L0ILE7_EQUAS	len=330	ExpAA=0.03	First60=0.00	PredHel=0	Topology=o
tr|A0A8C4PIQ3|A0A8C4PIQ3_EQUAS	len=235	ExpAA=9.12	First60=0.00	PredHel=0	Topology=o
tr|A0A8C4KRP4|A0A8C4KRP4_EQUAS	len=197	ExpAA=0.01	First60=0.00	PredHel=0	Topology=o
tr|A0A8C4KS03|A0A8C4KS03_EQUAS	len=125	ExpAA=22.60	First60=22.60	PredHel=1	Topology=o31-53i
tr|A0A8C4KYM2|A0A8C4KYM2_EQUAS	len=194	ExpAA=4.59	First60=4.59	PredHel=0	Topology=o
tr|A0A8C4L5M9|A0A8C4L5M9_EQUAS	len=374	ExpAA=0.02	First60=0.02	PredHel=0	Topology=o
tr|A0A8C4L643|A0A8C4L643_EQUAS	len=148	ExpAA=0.00	First60=0.00	PredHel=0	Topology=o
tr|A0A8C4L6T4|A0A8C4L6T4_EQUAS	len=377	ExpAA=0.02	First60=0.00	PredHel=0	Topology=o
tr|A0A8C4L753|A0A8C4L753_EQUAS	len=335	ExpAA=0.06	First60=0.01	PredHel=0	Topology=o
tr|A0A8C4LA72|A0A8C4LA72_EQUAS	len=196	ExpAA=0.10	First60=0.06	PredHel=0	Topology=o
tr|A0A8C4LAA6|A0A8C4LAA6_EQUAS	len=225	ExpAA=7.21	First60=6.65	PredHel=0	Topology=o
tr|A0A8C4LZ03|A0A8C4LZ03_EQUAS	len=157	ExpAA=0.17	First60=0.04	PredHel=0	Topology=o
tr|A0A8C4MGY1|A0A8C4MGY1_EQUAS	len=100	ExpAA=0.63	First60=0.63	PredHel=0	Topology=o
tr|A0A8C4MVU2|A0A8C4MVU2_EQUAS	len=421	ExpAA=7.43	First60=4.64	PredHel=0	Topology=o
tr|A0A8C4N5V1|A0A8C4N5V1_EQUAS	len=955	ExpAA=0.29	First60=0.00	PredHel=0	Topology=o
tr|A0A8C4PG30|A0A8C4PG30_EQUAS	len=247	ExpAA=0.11	First60=0.01	PredHel=0	Topology=o
tr|A0A8C4PHP8|A0A8C4PHP8_EQUAS	len=457	ExpAA=0.01	First60=0.00	PredHel=0	Topology=o
tr|A0A8C4PHY1|A0A8C4PHY1_EQUAS	len=485	ExpAA=0.19	First60=0.00	PredHel=0	Topology=o
tr|A0A9L0IJJ5|A0A9L0IJJ5_EQUAS	len=606	ExpAA=21.44	First60=0.00	PredHel=1	Topology=o568-590i
tr|A0A9L0INI9|A0A9L0INI9_EQUAS	len=1098	ExpAA=0.00	First60=0.00	PredHel=0	Topology=o
tr|A0A9L0JYR8|A0A9L0JYR8_EQUAS	len=122	ExpAA=5.41	First60=5.41	PredHel=0	Topology=o
tr|A0A9L0K222|A0A9L0K222_EQUAS	len=159	ExpAA=0.91	First60=0.00	PredHel=0	Topology=o
Output legend
len → length of the protein in amino acids.
ExpAA → expected percentage of amino acids predicted to be exposed to the membrane or the surface.
First60 → expected percentage of the first 60 amino acids that could be involved in an exposed region.
PredHel → predicted number of transmembrane α-helices.
Topology → predicted topology of the protein: indicates whether regions are intracellular (i), extracellular (o), or transmembrane (usually implied between “i” and “o”
